# Supplementary material for: catena-Poly[[tri­phenyl­tin(IV)]-μ-N-(4-acetyl­phen­yl)maleamato]
Source: Acta Crystallogr Sect E Struct Rep Online. 2013 Jul 3;69(Pt 8):m427. doi: 10.1107/S1600536813017613 (PMC3793673; doi:10.1107/S1600536813017613)
Supplement: Supplementary file 1 [file e-69-0m427-sup1.cif]

##############################################################################
#                                                                            #
# This CIF contains the data in a paper accepted for publication in          #
# Acta Crystallographica Section E. It conforms to the requirements of       #
# Notes for Authors for Acta Crystallographica Section E, and has been       #
# peer reviewed under the auspices of the IUCr Commission on Journals.       #
#                                                                            #
# Full details of the Crystallographic Information File format               #
# are given in the paper "The Crystallographic Information File (CIF):       #
# a New Standard Archive File for Crystallography" by S. R. Hall, F. H.      #
# Allen and I. D. Brown [Acta Cryst. (1991), A47, 655-685].                  #
#                                                                            #
# The current version of the core CIF dictionary is obtainable from          #
# ftp://ftp.iucr.org/pub/cif_core.dic.                                       #
#                                                                            #
# Software is freely available for graphical display of the structure(s)     #
# in this CIF. For information consult the CIF software page                 #
# http://www.iucr.org/resources/cif/software.                                #
#                                                                            #
# This file may be used for bona fide research purposes within the           #
# scientific community so long as proper attribution is given to the journal # 
# article from which it was obtained.                                        #
#                                                                            #
##############################################################################
data_global
_audit_creation_method     SHELXL-97
_journal_date_recd_electronic     2013-06-19
_journal_date_accepted     2013-06-26
_journal_name_full     'Acta Crystallographica, Section E'
_journal_year     2013
_journal_volume     69
_journal_issue      8
_journal_page_first     m427
_journal_page_last     m427
_journal_paper_category     QM
_journal_paper_doi     10.1107/S1600536813017613
_journal_coeditor_code     TK5234
_publ_contact_author_name     'Moazzam H. Bhatti'
_publ_contact_author_address
;
Department of Chemistry, Allama Iqbal Open University, Islamabad, Pakistan
;
_publ_contact_author_email     moazzamhussain_b@yahoo.com
_publ_contact_author_fax     '0092519250081'
_publ_contact_author_phone     '0092519057262'
_publ_section_title
;
<i>catena</i>-Poly[[triphenyltin(IV)]-\m-<i>N</i>-(4-acetylphenyl)maleamato]
;
loop_
    _publ_author_name
    _publ_author_footnote
    _publ_author_address
    'Bhatti, Moazzam H.' .
;
Department of Chemistry, Allama Iqbal Open University, Islamabad, Pakistan
;
    'Yunus, Uzma' .
;
Department of Chemistry, Allama Iqbal Open University, Islamabad, Pakistan
;
    'Mussarat, Nosheen' .
;
Department of Chemistry, Allama Iqbal Open University, Islamabad, Pakistan
;
    'Helliwell, Madeleine' .
;
School of Chemistry, University of Manchester, Manchester M30 9PL, England
;
    'Prendergast, Richard' .
;
School of Chemistry, University of Manchester, Manchester M30 9PL, England
;
_chemical_name_systematic     ?
data_I
_chemical_name_common     ?
_chemical_formula_moiety     'C30 H25 N O4 Sn'
_chemical_formula_sum     'C30 H25 N O4 Sn'
_chemical_formula_iupac     '[Sn (C6 H5)3 (C12 H10 N O4)]'
_chemical_formula_weight     582.20
_chemical_melting_point     ?
_symmetry_cell_setting     triclinic
_symmetry_space_group_name_H-M     'P -1'
_symmetry_space_group_name_Hall     '-P 1'
loop_
    _symmetry_equiv_pos_as_xyz
    'x, y, z'
    '-x, -y, -z'
_cell_length_a     9.7556(5)
_cell_length_b     11.3298(6)
_cell_length_c     12.0571(6)
_cell_angle_alpha     73.1870(10)
_cell_angle_beta     87.0820(10)
_cell_angle_gamma     79.8410(10)
_cell_volume     1255.69(11)
_cell_formula_units_Z     2
_cell_measurement_reflns_used     7807
_cell_measurement_theta_min     2.20
_cell_measurement_theta_max     26.34
_cell_measurement_temperature     100(2)
_exptl_crystal_description     block
_exptl_crystal_colour     colourless
_exptl_crystal_size_max     0.40
_exptl_crystal_size_mid     0.30
_exptl_crystal_size_min     0.30
_exptl_crystal_density_diffrn     1.540
_exptl_crystal_density_meas     ?
_exptl_crystal_density_method     'not measured'
_exptl_crystal_F_000     588
_exptl_absorpt_coefficient_mu     1.054
_exptl_absorpt_correction_type     multi-scan
_exptl_absorpt_process_details     '(SADABS; Bruker, 2001)'
_exptl_absorpt_correction_T_min     0.7263
_exptl_absorpt_correction_T_max     1.0000
_diffrn_ambient_temperature     100(2)
_diffrn_radiation_type     MoK\a
_diffrn_radiation_wavelength     0.71073
_diffrn_radiation_source     'fine-focus sealed tube'
_diffrn_radiation_monochromator     graphite
_diffrn_measurement_device_type     'Bruker SMART CCD area-detector'
_diffrn_measurement_method     '\f and \w scans'
_diffrn_detector_area_resol_mean     ?
_diffrn_reflns_number     10025
_diffrn_reflns_av_R_equivalents     0.0165
_diffrn_reflns_av_sigmaI/netI     0.0236
_diffrn_reflns_theta_min     1.91
_diffrn_reflns_theta_max     26.35
_diffrn_reflns_theta_full     26.35
_diffrn_measured_fraction_theta_max     0.985
_diffrn_measured_fraction_theta_full     0.985
_diffrn_reflns_limit_h_min     -12
_diffrn_reflns_limit_h_max     12
_diffrn_reflns_limit_k_min     -14
_diffrn_reflns_limit_k_max     14
_diffrn_reflns_limit_l_min     -14
_diffrn_reflns_limit_l_max     14
_diffrn_standards_number     ?
_diffrn_standards_interval_count     ?
_diffrn_standards_interval_time     ?
_diffrn_standards_decay_%     ?
_refine_special_details
;
Refinement of <i>F</i>^2^ against ALL reflections. The weighted <i>R</i>-factor
<i>wR</i> and goodness of fit <i>S</i> are based on <i>F</i>^2^, conventional
<i>R</i>-factors <i>R</i> are based on <i>F</i>, with <i>F</i> set to zero for
negative <i>F</i>^2^. The threshold expression of <i>F</i>^2^ >
\s(<i>F</i>^2^) is used only for calculating <i>R</i>-factors(gt) <i>etc</i>.
and is not relevant to the choice of reflections for refinement.
<i>R</i>-factors based on <i>F</i>^2^ are statistically about twice as large
as those based on <i>F</i>, and <i>R</i>- factors based on ALL data will be
even larger.
;
_reflns_number_total     5034
_reflns_number_gt     4905
_reflns_threshold_expression     I>2\s(I)
_refine_ls_structure_factor_coef     Fsqd
_refine_ls_matrix_type     full
_refine_ls_R_factor_all     0.0246
_refine_ls_R_factor_gt     0.0238
_refine_ls_wR_factor_gt     0.0607
_refine_ls_wR_factor_ref     0.0613
_refine_ls_goodness_of_fit_ref     1.087
_refine_ls_restrained_S_all     1.087
_refine_ls_number_reflns     5034
_refine_ls_number_parameters     425
_refine_ls_number_restraints     0
_refine_ls_hydrogen_treatment     refall
_refine_ls_weighting_scheme     calc
_refine_ls_weighting_details
         'calc w=1/[\s^2^(Fo^2^)+(0.0344P)^2^+0.7706P] where P=(Fo^2^+2Fc^2^)/3'
_atom_sites_solution_hydrogens     geom
_atom_sites_solution_primary     direct
_atom_sites_solution_secondary     difmap
_refine_ls_shift/su_max     0.002
_refine_ls_shift/su_mean     0.000
_refine_diff_density_max     0.941
_refine_diff_density_min     -0.518
_refine_ls_extinction_method     none
_refine_ls_extinction_coef     ?
loop_
    _atom_type_symbol
    _atom_type_description
    _atom_type_scat_dispersion_real
    _atom_type_scat_dispersion_imag
    _atom_type_scat_source
    'C' 'C' 0.0033 0.0016
                         'International Tables Vol C Tables 4.2.6.8 and 6.1.1.4'
    'H' 'H' 0.0000 0.0000
                         'International Tables Vol C Tables 4.2.6.8 and 6.1.1.4'
    'N' 'N' 0.0061 0.0033
                         'International Tables Vol C Tables 4.2.6.8 and 6.1.1.4'
    'O' 'O' 0.0106 0.0060
                         'International Tables Vol C Tables 4.2.6.8 and 6.1.1.4'
    'Sn' 'Sn' -0.6537 1.4246
                         'International Tables Vol C Tables 4.2.6.8 and 6.1.1.4'
_computing_data_collection     'SMART (Bruker, 2001)'
_computing_cell_refinement     'SAINT (Bruker, 2001)'
_computing_data_reduction     'SAINT (Bruker, 2002)'
_computing_structure_solution     'SHELXS97 (Sheldrick, 2008)'
_computing_structure_refinement     'SHELXL97 (Sheldrick, 2008)'
_computing_molecular_graphics
;
SHELXTL (Sheldrick, 2008) and PLATON (Spek, 2009)
;
_computing_publication_material     'SHELXTL (Sheldrick, 2008)'
loop_
    _atom_site_type_symbol
    _atom_site_label
    _atom_site_fract_x
    _atom_site_fract_y
    _atom_site_fract_z
    _atom_site_U_iso_or_equiv
    _atom_site_adp_type
    _atom_site_calc_flag
    _atom_site_refinement_flags
    _atom_site_occupancy
    _atom_site_symmetry_multiplicity
    _atom_site_disorder_assembly
    _atom_site_disorder_group
    Sn Sn1 1.118867(13) 0.216792(11) 0.364576(10) 0.01473(6) Uani d . 1 1 . .
    O O1 0.91398(14) 0.21171(14) 0.43008(12) 0.0192(3) Uani d . 1 1 . .
    O O2 0.82580(15) 0.29679(14) 0.25203(12) 0.0203(3) Uani d . 1 1 . .
    O O3 0.36940(15) 0.25668(14) 0.28265(12) 0.0207(3) Uani d . 1 1 . .
    O O4 0.54744(17) 0.37815(17) -0.35968(13) 0.0294(4) Uani d . 1 1 . .
    N N1 0.56244(18) 0.31413(16) 0.18064(15) 0.0180(3) Uani d . 1 1 . .
    C C1 1.2068(2) 0.12405(18) 0.53210(17) 0.0157(4) Uani d . 1 1 . .
    C C2 1.1190(2) 0.09341(19) 0.62727(18) 0.0188(4) Uani d . 1 1 . .
    C C3 1.1730(2) 0.0327(2) 0.73784(18) 0.0223(4) Uani d . 1 1 . .
    C C4 1.3154(2) 0.0025(2) 0.75508(18) 0.0229(4) Uani d . 1 1 . .
    C C5 1.4035(2) 0.0305(2) 0.6616(2) 0.0249(5) Uani d . 1 1 . .
    C C6 1.3499(2) 0.0898(2) 0.55069(19) 0.0214(4) Uani d . 1 1 . .
    C C7 1.1471(2) 0.10390(19) 0.24991(17) 0.0163(4) Uani d . 1 1 . .
    C C8 1.0993(2) 0.1477(2) 0.13559(19) 0.0228(4) Uani d . 1 1 . .
    C C9 1.1310(3) 0.0744(2) 0.0605(2) 0.0261(5) Uani d . 1 1 . .
    C C10 1.2088(2) -0.0445(2) 0.0984(2) 0.0256(5) Uani d . 1 1 . .
    C C11 1.2536(2) -0.0907(2) 0.2129(2) 0.0246(5) Uani d . 1 1 . .
    C C12 1.2232(2) -0.0165(2) 0.28751(19) 0.0199(4) Uani d . 1 1 . .
    C C13 1.0903(2) 0.41459(18) 0.30166(17) 0.0163(4) Uani d . 1 1 . .
    C C14 1.0550(2) 0.4792(2) 0.18678(19) 0.0227(4) Uani d . 1 1 . .
    C C15 1.0324(2) 0.6089(2) 0.15076(19) 0.0246(5) Uani d . 1 1 . .
    C C16 1.0452(2) 0.6755(2) 0.2282(2) 0.0239(4) Uani d . 1 1 . .
    C C17 1.0806(2) 0.6130(2) 0.3421(2) 0.0248(5) Uani d . 1 1 . .
    C C18 1.1028(2) 0.4831(2) 0.37833(19) 0.0210(4) Uani d . 1 1 . .
    C C19 0.8119(2) 0.26463(19) 0.35832(18) 0.0176(4) Uani d . 1 1 . .
    C C20 0.6763(2) 0.2894(2) 0.41850(18) 0.0195(4) Uani d . 1 1 . .
    C C21 0.5453(2) 0.3011(2) 0.38405(18) 0.0190(4) Uani d . 1 1 . .
    C C22 0.4852(2) 0.28728(18) 0.27760(17) 0.0172(4) Uani d . 1 1 . .
    C C23 0.5275(2) 0.32237(19) 0.06658(17) 0.0172(4) Uani d . 1 1 . .
    C C24 0.4041(2) 0.2941(2) 0.0351(2) 0.0259(5) Uani d . 1 1 . .
    C C25 0.3785(2) 0.3122(2) -0.0815(2) 0.0258(5) Uani d . 1 1 . .
    C C26 0.4739(2) 0.35404(19) -0.16698(18) 0.0193(4) Uani d . 1 1 . .
    C C27 0.5990(2) 0.3783(2) -0.13311(18) 0.0195(4) Uani d . 1 1 . .
    C C28 0.6248(2) 0.36391(19) -0.01899(19) 0.0194(4) Uani d . 1 1 . .
    C C29 0.4505(2) 0.3716(2) -0.29234(18) 0.0218(4) Uani d . 1 1 . .
    C C30 0.3051(3) 0.3806(3) -0.3335(2) 0.0289(5) Uani d . 1 1 . .
    H H2 1.023(3) 0.112(2) 0.618(2) 0.023(6) Uiso d . 1 1 . .
    H H3 1.112(3) 0.013(3) 0.798(2) 0.032(7) Uiso d . 1 1 . .
    H H4 1.354(3) -0.036(3) 0.826(3) 0.033(7) Uiso d . 1 1 . .
    H H5 1.498(3) 0.004(3) 0.672(2) 0.032(7) Uiso d . 1 1 . .
    H H6 1.409(3) 0.107(2) 0.489(2) 0.027(7) Uiso d . 1 1 . .
    H H8 1.047(3) 0.227(3) 0.113(2) 0.024(6) Uiso d . 1 1 . .
    H H9 1.104(3) 0.105(3) -0.011(3) 0.042(8) Uiso d . 1 1 . .
    H H10 1.228(3) -0.092(3) 0.049(2) 0.031(7) Uiso d . 1 1 . .
    H H11 1.304(3) -0.170(3) 0.240(2) 0.026(7) Uiso d . 1 1 . .
    H H12 1.254(3) -0.046(2) 0.357(2) 0.020(6) Uiso d . 1 1 . .
    H H14 1.045(3) 0.436(3) 0.132(2) 0.030(7) Uiso d . 1 1 . .
    H H15 1.010(3) 0.650(3) 0.075(2) 0.030(7) Uiso d . 1 1 . .
    H H16 1.032(3) 0.756(2) 0.206(2) 0.020(6) Uiso d . 1 1 . .
    H H17 1.085(3) 0.654(3) 0.393(2) 0.030(7) Uiso d . 1 1 . .
    H H18 1.127(3) 0.442(2) 0.453(2) 0.026(6) Uiso d . 1 1 . .
    H H20 0.688(3) 0.302(2) 0.489(2) 0.021(6) Uiso d . 1 1 . .
    H H21 0.476(3) 0.319(2) 0.437(2) 0.022(6) Uiso d . 1 1 . .
    H H24 0.339(3) 0.263(3) 0.091(3) 0.036(7) Uiso d . 1 1 . .
    H H25 0.301(3) 0.293(3) -0.103(2) 0.037(8) Uiso d . 1 1 . .
    H H27 0.663(3) 0.408(3) -0.188(2) 0.032(7) Uiso d . 1 1 . .
    H H28 0.711(3) 0.385(3) 0.001(2) 0.031(7) Uiso d . 1 1 . .
    H H30A 0.303(3) 0.410(3) -0.412(3) 0.045(8) Uiso d . 1 1 . .
    H H30B 0.244(3) 0.434(3) -0.300(2) 0.027(7) Uiso d . 1 1 . .
    H H30C 0.282(3) 0.301(3) -0.315(3) 0.037(8) Uiso d . 1 1 . .
    H H1N 0.647(3) 0.326(2) 0.188(2) 0.025(7) Uiso d . 1 1 . .
loop_
    _atom_site_aniso_label
    _atom_site_aniso_U_11
    _atom_site_aniso_U_22
    _atom_site_aniso_U_33
    _atom_site_aniso_U_12
    _atom_site_aniso_U_13
    _atom_site_aniso_U_23
    Sn1 0.01521(8) 0.01594(8) 0.01313(8) -0.00281(5) -0.00159(5) -0.00392(5)
    O1 0.0137(7) 0.0241(7) 0.0190(7) -0.0039(6) -0.0019(5) -0.0040(6)
    O2 0.0153(7) 0.0291(8) 0.0178(7) -0.0057(6) 0.0007(5) -0.0075(6)
    O3 0.0140(7) 0.0280(8) 0.0195(7) -0.0051(6) 0.0003(5) -0.0052(6)
    O4 0.0261(8) 0.0426(10) 0.0191(8) -0.0003(7) 0.0007(6) -0.0114(7)
    N1 0.0129(8) 0.0242(9) 0.0178(8) -0.0044(7) -0.0005(6) -0.0067(7)
    C1 0.0183(10) 0.0133(9) 0.0165(9) -0.0044(7) -0.0015(7) -0.0044(7)
    C2 0.0162(10) 0.0197(10) 0.0203(10) -0.0049(8) 0.0007(8) -0.0045(8)
    C3 0.0267(11) 0.0232(11) 0.0164(10) -0.0081(9) 0.0048(8) -0.0032(8)
    C4 0.0299(12) 0.0211(10) 0.0151(10) -0.0025(9) -0.0057(8) -0.0010(8)
    C5 0.0172(11) 0.0305(12) 0.0247(11) -0.0021(9) -0.0055(8) -0.0046(9)
    C6 0.0182(10) 0.0252(11) 0.0191(10) -0.0057(8) 0.0032(8) -0.0031(8)
    C7 0.0147(9) 0.0191(10) 0.0173(9) -0.0069(7) 0.0013(7) -0.0064(8)
    C8 0.0291(11) 0.0179(10) 0.0210(10) -0.0053(9) -0.0030(9) -0.0037(8)
    C9 0.0374(13) 0.0270(11) 0.0174(11) -0.0131(10) -0.0009(9) -0.0072(9)
    C10 0.0305(12) 0.0261(11) 0.0266(11) -0.0110(9) 0.0071(9) -0.0150(10)
    C11 0.0212(11) 0.0204(11) 0.0337(12) -0.0028(9) 0.0012(9) -0.0106(9)
    C12 0.0163(10) 0.0227(11) 0.0204(11) -0.0050(8) -0.0016(8) -0.0043(8)
    C13 0.0124(9) 0.0170(9) 0.0192(10) -0.0032(7) 0.0009(7) -0.0044(8)
    C14 0.0280(11) 0.0222(11) 0.0183(10) -0.0059(9) -0.0001(8) -0.0055(8)
    C15 0.0273(11) 0.0231(11) 0.0194(11) -0.0036(9) 0.0000(9) -0.0001(9)
    C16 0.0217(11) 0.0169(11) 0.0320(12) -0.0046(8) 0.0009(9) -0.0047(9)
    C17 0.0263(11) 0.0247(11) 0.0282(12) -0.0074(9) -0.0019(9) -0.0127(9)
    C18 0.0204(10) 0.0238(11) 0.0188(10) -0.0034(8) -0.0042(8) -0.0056(8)
    C19 0.0160(9) 0.0189(10) 0.0200(10) -0.0051(8) -0.0015(8) -0.0074(8)
    C20 0.0202(10) 0.0229(10) 0.0163(10) -0.0048(8) 0.0004(8) -0.0062(8)
    C21 0.0172(10) 0.0228(10) 0.0175(10) -0.0034(8) 0.0034(8) -0.0069(8)
    C22 0.0144(9) 0.0174(9) 0.0183(10) 0.0000(7) -0.0001(7) -0.0044(8)
    C23 0.0157(9) 0.0196(10) 0.0167(9) -0.0023(8) -0.0008(7) -0.0061(8)
    C24 0.0189(10) 0.0395(13) 0.0211(11) -0.0116(9) 0.0017(8) -0.0080(10)
    C25 0.0173(10) 0.0388(13) 0.0250(11) -0.0103(9) -0.0032(8) -0.0107(10)
    C26 0.0183(10) 0.0199(10) 0.0199(10) -0.0009(8) -0.0015(8) -0.0073(8)
    C27 0.0160(10) 0.0237(10) 0.0186(10) -0.0026(8) 0.0024(8) -0.0065(8)
    C28 0.0136(9) 0.0215(10) 0.0240(11) -0.0046(8) -0.0007(8) -0.0069(8)
    C29 0.0247(11) 0.0210(10) 0.0200(10) -0.0001(8) -0.0023(8) -0.0079(8)
    C30 0.0264(12) 0.0409(14) 0.0217(12) -0.0038(10) -0.0046(9) -0.0130(11)
_geom_special_details
;
All e.s.d.'s (except the e.s.d. in the dihedral angle between two l.s. planes)
are estimated using the full covariance matrix. The cell e.s.d.'s are taken
into account individually in the estimation of e.s.d.'s in distances, angles
and torsion angles; correlations between e.s.d.'s in cell parameters are only
used when they are defined by crystal symmetry. An approximate (isotropic)
treatment of cell e.s.d.'s is used for estimating e.s.d.'s involving l.s.
planes.
;
loop_
    _geom_bond_atom_site_label_1
    _geom_bond_atom_site_label_2
    _geom_bond_site_symmetry_2
    _geom_bond_distance
    _geom_bond_publ_flag
    Sn1 O1 . 2.1156(14) ?
    Sn1 C7 . 2.117(2) ?
    Sn1 C13 . 2.120(2) ?
    Sn1 C1 . 2.1331(19) ?
    O1 C19 . 1.295(2) ?
    O2 C19 . 1.234(3) ?
    O3 C22 . 1.233(2) ?
    O4 C29 . 1.213(3) ?
    N1 C22 . 1.346(3) ?
    N1 C23 . 1.406(3) ?
    N1 H1N . 0.87(3) ?
    C1 C6 . 1.394(3) ?
    C1 C2 . 1.395(3) ?
    C2 C3 . 1.393(3) ?
    C2 H2 . 0.93(3) ?
    C3 C4 . 1.382(3) ?
    C3 H3 . 0.92(3) ?
    C4 C5 . 1.379(3) ?
    C4 H4 . 0.90(3) ?
    C5 C6 . 1.393(3) ?
    C5 H5 . 0.92(3) ?
    C6 H6 . 0.91(3) ?
    C7 C12 . 1.392(3) ?
    C7 C8 . 1.397(3) ?
    C8 C9 . 1.386(3) ?
    C8 H8 . 0.92(3) ?
    C9 C10 . 1.385(3) ?
    C9 H9 . 0.87(3) ?
    C10 C11 . 1.390(3) ?
    C10 H10 . 0.90(3) ?
    C11 C12 . 1.388(3) ?
    C11 H11 . 0.91(3) ?
    C12 H12 . 0.85(3) ?
    C13 C18 . 1.390(3) ?
    C13 C14 . 1.395(3) ?
    C14 C15 . 1.387(3) ?
    C14 H14 . 0.95(3) ?
    C15 C16 . 1.382(3) ?
    C15 H15 . 0.92(3) ?
    C16 C17 . 1.380(3) ?
    C16 H16 . 0.86(3) ?
    C17 C18 . 1.388(3) ?
    C17 H17 . 0.88(3) ?
    C18 H18 . 0.91(3) ?
    C19 C20 . 1.498(3) ?
    C20 C21 . 1.336(3) ?
    C20 H20 . 0.93(3) ?
    C21 C22 . 1.497(3) ?
    C21 H21 . 0.94(3) ?
    C23 C24 . 1.396(3) ?
    C23 C28 . 1.401(3) ?
    C24 C25 . 1.390(3) ?
    C24 H24 . 0.94(3) ?
    C25 C26 . 1.388(3) ?
    C25 H25 . 0.89(3) ?
    C26 C27 . 1.402(3) ?
    C26 C29 . 1.490(3) ?
    C27 C28 . 1.369(3) ?
    C27 H27 . 0.92(3) ?
    C28 H28 . 0.97(3) ?
    C29 C30 . 1.504(3) ?
    C30 H30A . 0.90(3) ?
    C30 H30B . 0.93(3) ?
    C30 H30C . 0.93(3) ?
loop_
    _geom_angle_atom_site_label_1
    _geom_angle_atom_site_label_2
    _geom_angle_atom_site_label_3
    _geom_angle_site_symmetry_1
    _geom_angle_site_symmetry_3
    _geom_angle
    _geom_angle_publ_flag
    O1 Sn1 C7 . . 106.04(6) ?
    O1 Sn1 C13 . . 94.72(6) ?
    C7 Sn1 C13 . . 121.26(8) ?
    O1 Sn1 C1 . . 91.79(7) ?
    C7 Sn1 C1 . . 113.71(7) ?
    C13 Sn1 C1 . . 119.95(7) ?
    C19 O1 Sn1 . . 117.65(13) ?
    C22 N1 C23 . . 128.88(18) ?
    C22 N1 H1N . . 117.3(17) ?
    C23 N1 H1N . . 113.8(17) ?
    C6 C1 C2 . . 117.95(19) ?
    C6 C1 Sn1 . . 122.54(15) ?
    C2 C1 Sn1 . . 119.49(15) ?
    C3 C2 C1 . . 120.93(19) ?
    C3 C2 H2 . . 118.3(16) ?
    C1 C2 H2 . . 120.8(16) ?
    C4 C3 C2 . . 120.3(2) ?
    C4 C3 H3 . . 121.6(17) ?
    C2 C3 H3 . . 118.2(17) ?
    C5 C4 C3 . . 119.4(2) ?
    C5 C4 H4 . . 118.2(18) ?
    C3 C4 H4 . . 122.3(18) ?
    C4 C5 C6 . . 120.5(2) ?
    C4 C5 H5 . . 119.5(17) ?
    C6 C5 H5 . . 119.9(17) ?
    C5 C6 C1 . . 120.9(2) ?
    C5 C6 H6 . . 119.6(17) ?
    C1 C6 H6 . . 119.5(17) ?
    C12 C7 C8 . . 118.41(19) ?
    C12 C7 Sn1 . . 118.82(15) ?
    C8 C7 Sn1 . . 122.66(15) ?
    C9 C8 C7 . . 120.7(2) ?
    C9 C8 H8 . . 122.1(16) ?
    C7 C8 H8 . . 117.2(16) ?
    C10 C9 C8 . . 120.4(2) ?
    C10 C9 H9 . . 120(2) ?
    C8 C9 H9 . . 119(2) ?
    C9 C10 C11 . . 119.6(2) ?
    C9 C10 H10 . . 119.5(18) ?
    C11 C10 H10 . . 120.9(18) ?
    C12 C11 C10 . . 119.9(2) ?
    C12 C11 H11 . . 119.1(16) ?
    C10 C11 H11 . . 121.0(16) ?
    C11 C12 C7 . . 121.0(2) ?
    C11 C12 H12 . . 118.1(17) ?
    C7 C12 H12 . . 120.9(17) ?
    C18 C13 C14 . . 118.53(19) ?
    C18 C13 Sn1 . . 118.94(15) ?
    C14 C13 Sn1 . . 122.50(15) ?
    C15 C14 C13 . . 120.3(2) ?
    C15 C14 H14 . . 118.4(16) ?
    C13 C14 H14 . . 121.2(16) ?
    C16 C15 C14 . . 120.3(2) ?
    C16 C15 H15 . . 120.2(17) ?
    C14 C15 H15 . . 119.4(17) ?
    C17 C16 C15 . . 120.0(2) ?
    C17 C16 H16 . . 119.3(16) ?
    C15 C16 H16 . . 120.7(16) ?
    C16 C17 C18 . . 119.7(2) ?
    C16 C17 H17 . . 121.0(18) ?
    C18 C17 H17 . . 119.2(18) ?
    C17 C18 C13 . . 121.1(2) ?
    C17 C18 H18 . . 119.7(17) ?
    C13 C18 H18 . . 119.3(17) ?
    O2 C19 O1 . . 123.74(19) ?
    O2 C19 C20 . . 123.54(18) ?
    O1 C19 C20 . . 112.62(17) ?
    C21 C20 C19 . . 130.75(19) ?
    C21 C20 H20 . . 116.9(15) ?
    C19 C20 H20 . . 112.3(15) ?
    C20 C21 C22 . . 132.41(19) ?
    C20 C21 H21 . . 115.4(15) ?
    C22 C21 H21 . . 112.2(15) ?
    O3 C22 N1 . . 124.60(19) ?
    O3 C22 C21 . . 119.31(18) ?
    N1 C22 C21 . . 116.05(18) ?
    C24 C23 C28 . . 119.58(19) ?
    C24 C23 N1 . . 124.44(19) ?
    C28 C23 N1 . . 115.97(18) ?
    C25 C24 C23 . . 118.9(2) ?
    C25 C24 H24 . . 119.9(18) ?
    C23 C24 H24 . . 121.2(18) ?
    C26 C25 C24 . . 121.9(2) ?
    C26 C25 H25 . . 118.3(19) ?
    C24 C25 H25 . . 119.8(19) ?
    C25 C26 C27 . . 118.27(19) ?
    C25 C26 C29 . . 122.99(19) ?
    C27 C26 C29 . . 118.72(19) ?
    C28 C27 C26 . . 120.75(19) ?
    C28 C27 H27 . . 118.6(17) ?
    C26 C27 H27 . . 120.6(17) ?
    C27 C28 C23 . . 120.56(19) ?
    C27 C28 H28 . . 118.7(16) ?
    C23 C28 H28 . . 120.7(16) ?
    O4 C29 C26 . . 120.4(2) ?
    O4 C29 C30 . . 120.8(2) ?
    C26 C29 C30 . . 118.85(19) ?
    C29 C30 H30A . . 109(2) ?
    C29 C30 H30B . . 108.8(16) ?
    H30A C30 H30B . . 111(3) ?
    C29 C30 H30C . . 109.3(18) ?
    H30A C30 H30C . . 107(3) ?
    H30B C30 H30C . . 112(2) ?
loop_
    _geom_torsion_atom_site_label_1
    _geom_torsion_atom_site_label_2
    _geom_torsion_atom_site_label_3
    _geom_torsion_atom_site_label_4
    _geom_torsion_site_symmetry_1
    _geom_torsion_site_symmetry_2
    _geom_torsion_site_symmetry_3
    _geom_torsion_site_symmetry_4
    _geom_torsion
    _geom_torsion_publ_flag
    C7 Sn1 O1 C19 . . . . -67.36(15) ?
    C13 Sn1 O1 C19 . . . . 57.08(15) ?
    C1 Sn1 O1 C19 . . . . 177.32(14) ?
    O1 Sn1 C1 C6 . . . . 176.43(17) ?
    C7 Sn1 C1 C6 . . . . 68.03(18) ?
    C13 Sn1 C1 C6 . . . . -87.08(18) ?
    O1 Sn1 C1 C2 . . . . -2.16(16) ?
    C7 Sn1 C1 C2 . . . . -110.56(16) ?
    C13 Sn1 C1 C2 . . . . 94.33(16) ?
    C6 C1 C2 C3 . . . . 1.3(3) ?
    Sn1 C1 C2 C3 . . . . 179.92(16) ?
    C1 C2 C3 C4 . . . . 0.5(3) ?
    C2 C3 C4 C5 . . . . -1.4(3) ?
    C3 C4 C5 C6 . . . . 0.6(3) ?
    C4 C5 C6 C1 . . . . 1.1(3) ?
    C2 C1 C6 C5 . . . . -2.1(3) ?
    Sn1 C1 C6 C5 . . . . 179.34(17) ?
    O1 Sn1 C7 C12 . . . . -102.06(16) ?
    C13 Sn1 C7 C12 . . . . 152.00(15) ?
    C1 Sn1 C7 C12 . . . . -2.74(18) ?
    O1 Sn1 C7 C8 . . . . 81.76(17) ?
    C13 Sn1 C7 C8 . . . . -24.2(2) ?
    C1 Sn1 C7 C8 . . . . -178.92(16) ?
    C12 C7 C8 C9 . . . . -2.1(3) ?
    Sn1 C7 C8 C9 . . . . 174.13(17) ?
    C7 C8 C9 C10 . . . . 1.0(3) ?
    C8 C9 C10 C11 . . . . 0.8(3) ?
    C9 C10 C11 C12 . . . . -1.7(3) ?
    C10 C11 C12 C7 . . . . 0.6(3) ?
    C8 C7 C12 C11 . . . . 1.2(3) ?
    Sn1 C7 C12 C11 . . . . -175.11(16) ?
    O1 Sn1 C13 C18 . . . . 82.01(16) ?
    C7 Sn1 C13 C18 . . . . -166.00(15) ?
    C1 Sn1 C13 C18 . . . . -12.79(19) ?
    O1 Sn1 C13 C14 . . . . -95.87(17) ?
    C7 Sn1 C13 C14 . . . . 16.1(2) ?
    C1 Sn1 C13 C14 . . . . 169.33(16) ?
    C18 C13 C14 C15 . . . . -0.3(3) ?
    Sn1 C13 C14 C15 . . . . 177.59(16) ?
    C13 C14 C15 C16 . . . . 0.3(3) ?
    C14 C15 C16 C17 . . . . 0.0(3) ?
    C15 C16 C17 C18 . . . . -0.2(3) ?
    C16 C17 C18 C13 . . . . 0.2(3) ?
    C14 C13 C18 C17 . . . . 0.1(3) ?
    Sn1 C13 C18 C17 . . . . -177.87(16) ?
    Sn1 O1 C19 O2 . . . . 13.9(3) ?
    Sn1 O1 C19 C20 . . . . -162.73(13) ?
    O2 C19 C20 C21 . . . . 29.0(4) ?
    O1 C19 C20 C21 . . . . -154.3(2) ?
    C19 C20 C21 C22 . . . . 3.8(4) ?
    C23 N1 C22 O3 . . . . 5.0(3) ?
    C23 N1 C22 C21 . . . . -172.72(19) ?
    C20 C21 C22 O3 . . . . 153.0(2) ?
    C20 C21 C22 N1 . . . . -29.2(3) ?
    C22 N1 C23 C24 . . . . -4.9(3) ?
    C22 N1 C23 C28 . . . . 174.1(2) ?
    C28 C23 C24 C25 . . . . -2.2(3) ?
    N1 C23 C24 C25 . . . . 176.7(2) ?
    C23 C24 C25 C26 . . . . 1.9(4) ?
    C24 C25 C26 C27 . . . . 0.0(3) ?
    C24 C25 C26 C29 . . . . 178.7(2) ?
    C25 C26 C27 C28 . . . . -1.5(3) ?
    C29 C26 C27 C28 . . . . 179.74(19) ?
    C26 C27 C28 C23 . . . . 1.2(3) ?
    C24 C23 C28 C27 . . . . 0.7(3) ?
    N1 C23 C28 C27 . . . . -178.29(19) ?
    C25 C26 C29 O4 . . . . -161.8(2) ?
    C27 C26 C29 O4 . . . . 16.8(3) ?
    C25 C26 C29 C30 . . . . 17.9(3) ?
    C27 C26 C29 C30 . . . . -163.4(2) ?
loop_
    _geom_hbond_atom_site_label_D
    _geom_hbond_atom_site_label_H
    _geom_hbond_atom_site_label_A
    _geom_hbond_site_symmetry_A
    _geom_hbond_distance_DH
    _geom_hbond_distance_HA
    _geom_hbond_distance_DA
    _geom_hbond_angle_DHA
    N1 H1N O2 . 0.87(3) 1.88(3) 2.707(2) 158(2)
    C6 H6 O3 1_655 0.91(3) 2.58(3) 3.253(3) 131(2)
    C20 H20 O4 1_556 0.93(3) 2.48(3) 3.242(3) 139(2)
    C3 H3 Cg2 2_756 0.92(3) 2.93(3) 3.651(2) 137(2)
    C27 H27 Cg3 2_765 0.92(3) 2.83(3) 3.674(2) 154(2)
    C30 H30C Cg1 1_454 0.93(3) 2.93(3) 3.794(4) 155(3)
