# Supplementary material for: catena-Poly[[tri­phenyl­tin(IV)]-μ-N-(4-acetyl­phen­yl)maleamato]
Source: Acta Crystallogr Sect E Struct Rep Online. 2013 Jul 3;69(Pt 8):m427. doi: 10.1107/S1600536813017613 (PMC3793673; doi:10.1107/S1600536813017613)
Supplement: Supplementary file 2 [file e-69-0m427-Isup2.hkl]

# 
# h,k,l, Fc-squared, Fo-squared, sigma(Fo-squared) and status flag 
# 
data_I
_shelx_title ' MHB8m in P1                 New: P-1' 
_shelx_refln_list_code          4 
_shelx_F_calc_maximum      213.81 
_exptl_crystal_F_000       588.00 
_reflns_d_resolution_high  0.8005 
 
loop_ 
 _symmetry_equiv_pos_as_xyz 
 'x, y, z' 
 '-x, -y, -z' 
 
_cell_length_a     9.7556 
_cell_length_b    11.3298 
_cell_length_c    12.0571 
_cell_angle_alpha  73.187 
_cell_angle_beta   87.082 
_cell_angle_gamma  79.841 
 
_shelx_F_squared_multiplier     1.000 
 
loop_ 
 _refln_index_h 
 _refln_index_k 
 _refln_index_l 
 _refln_F_squared_calc 
 _refln_F_squared_meas 
 _refln_F_squared_sigma 
 _refln_observed_status 
   1   0   0     2140.63     2164.23     55.60 o 
   2   0   0     1857.36     1976.03     26.86 o 
   3   0   0     6142.76     6435.40     90.68 o 
   4   0   0    12388.38    12874.31    166.68 o 
   5   0   0     3641.72     3700.95     50.61 o 
   6   0   0      461.61      447.16      9.05 o 
   7   0   0       81.49       73.31      5.47 o 
   8   0   0     1242.04     1201.17     26.48 o 
   9   0   0     1592.60     1556.78     33.43 o 
  10   0   0      316.49      300.87     12.01 o 
  11   0   0       11.61       19.23      4.29 o 
 -11   1   0      665.18      676.32     24.12 o 
 -10   1   0     1386.50     1343.81     31.08 o 
  -9   1   0     1527.67     1489.90     32.56 o 
  -8   1   0       31.76       44.06      6.04 o 
  -7   1   0     3440.82     3283.45     73.53 o 
  -6   1   0     2614.44     2486.36     35.86 o 
  -5   1   0     3776.26     3786.77    111.01 o 
  -4   1   0       21.16       30.29      2.09 o 
  -3   1   0      875.75      822.36     12.53 o 
  -2   1   0      320.03      379.03      6.33 o 
  -1   1   0     9859.64    10140.00    191.99 o 
   0   1   0       13.89        3.35      2.59 o 
   1   1   0      151.18      160.35      6.88 o 
   2   1   0    26044.55    29599.68    390.92 o 
   3   1   0     9865.16    10799.46    271.29 o 
   4   1   0     2017.18     2026.26     34.04 o 
   5   1   0     4839.42     5205.47     69.80 o 
   6   1   0     4141.52     4294.37     58.87 o 
   7   1   0     5481.39     5492.11     74.93 o 
   8   1   0     1280.63     1220.43     26.74 o 
   9   1   0      131.84      142.89     11.36 o 
  10   1   0      846.04      838.75     28.90 o 
  11   1   0     2607.81     2576.00     85.94 o 
  12   1   0       71.82       77.11      7.61 o 
 -11   2   0       95.28      102.75     14.27 o 
 -10   2   0       65.91       66.26      6.60 o 
  -9   2   0      161.60      167.49      8.65 o 
  -8   2   0     1161.43     1186.91     26.81 o 
  -7   2   0      589.61      538.75     50.38 o 
  -6   2   0      308.46      298.98      7.11 o 
  -5   2   0      304.86      271.99      6.31 o 
  -4   2   0     2814.00     2552.13     35.68 o 
  -3   2   0    13153.82    12793.91    285.93 o 
  -2   2   0       82.71       75.64      3.02 o 
  -1   2   0     3653.12     3886.25     51.23 o 
   0   2   0    10763.75    12166.75    156.74 o 
   1   2   0     4878.76     5867.65     76.35 o 
   2   2   0     9978.38    11864.47    188.70 o 
   3   2   0     1313.19     1552.58     22.06 o 
   4   2   0     7182.13     8043.86    124.35 o 
   5   2   0     5361.19     5694.68     76.15 o 
   6   2   0      478.45      481.35     10.28 o 
   7   2   0      145.47      167.33      7.20 o 
   8   2   0     1306.33     1329.52     28.35 o 
   9   2   0     1460.37     1446.83     52.40 o 
  10   2   0      950.66      917.99     23.41 o 
  11   2   0      180.62      192.83      9.81 o 
  12   2   0      210.86      215.41     16.61 o 
 -11   3   0      406.43      420.37     22.98 o 
 -10   3   0      934.36      988.36     25.50 o 
  -9   3   0     2228.50     2183.30     44.40 o 
  -8   3   0      813.56      773.45     20.07 o 
  -7   3   0     1342.00     1321.17     31.06 o 
  -6   3   0     1650.17     1555.52     28.95 o 
  -5   3   0     3548.74     3341.17     46.65 o 
  -4   3   0     1733.55     1703.98     25.16 o 
  -3   3   0      124.86       99.40      3.55 o 
  -2   3   0       58.76       95.52      7.61 o 
  -1   3   0    18252.98    19176.51    364.62 o 
   0   3   0     5670.02     6600.86     86.04 o 
   1   3   0    14405.27    17730.05    281.34 o 
   2   3   0      312.45      271.48      6.48 o 
   3   3   0     2324.65     2488.08     34.39 o 
   4   3   0     3847.26     4338.35     58.45 o 
   5   3   0     1985.36     2148.06     31.06 o 
   6   3   0       20.45       29.03      2.61 o 
   7   3   0     3967.05     4103.33     57.43 o 
   8   3   0     1716.01     1720.96     52.32 o 
   9   3   0        2.21        5.46      2.88 o 
  10   3   0      153.81      170.81     12.83 o 
  11   3   0     1096.42     1127.86     40.68 o 
  12   3   0      186.87      209.04     17.81 o 
 -10   4   0       78.92       90.27     11.69 o 
  -9   4   0       73.94       94.29      7.44 o 
  -8   4   0     1293.20     1317.19     29.50 o 
  -7   4   0      393.70      388.02     12.58 o 
  -6   4   0     1283.63     1254.86     31.21 o 
  -5   4   0      348.85      366.51     28.25 o 
  -4   4   0     2179.41     2010.67     29.58 o 
  -3   4   0     2111.08     1868.28     27.25 o 
  -2   4   0     6683.94     6752.48     89.08 o 
  -1   4   0       29.93       44.48      2.44 o 
   0   4   0      866.81      788.27     12.40 o 
   1   4   0     9121.08    10241.43    144.88 o 
   2   4   0     2018.81     2154.04     30.10 o 
   3   4   0        8.66        5.88      1.65 o 
   4   4   0     2316.77     2492.36     35.21 o 
   5   4   0      542.38      544.29     10.43 o 
   6   4   0     1609.72     1636.45     36.25 o 
   7   4   0      100.90       98.30      4.50 o 
   8   4   0       24.93       28.42      4.60 o 
   9   4   0      655.56      652.40     35.41 o 
  10   4   0     1835.80     1750.05     53.81 o 
  11   4   0       50.85       48.04      9.25 o 
  12   4   0       27.86       30.59      9.10 o 
 -10   5   0      777.66      804.18     34.22 o 
  -9   5   0     1663.90     1652.32     54.26 o 
  -8   5   0      673.90      648.50     28.05 o 
  -7   5   0       69.82       77.55      6.09 o 
  -6   5   0     1670.53     1608.27     32.67 o 
  -5   5   0     3524.74     3434.28     48.87 o 
  -4   5   0      992.09      936.67     16.13 o 
  -3   5   0     1842.28     1925.61     32.55 o 
  -2   5   0      629.89      645.46     11.53 o 
  -1   5   0     6544.73     6407.13     85.02 o 
   0   5   0      834.29      781.51     12.96 o 
   1   5   0      648.66      744.02     12.44 o 
   2   5   0       62.38       57.21      2.99 o 
   3   5   0     6452.90     7184.58     95.07 o 
   4   5   0     3451.15     3808.17     52.39 o 
   5   5   0      765.89      754.77     13.44 o 
   6   5   0       29.94       39.76      5.02 o 
   7   5   0     1882.97     1931.88     29.98 o 
   8   5   0      507.17      526.25     22.38 o 
   9   5   0      228.36      248.08     15.67 o 
  10   5   0      120.27      106.63     12.14 o 
  11   5   0      397.39      419.62     22.88 o 
  -9   6   0       10.56       13.03      7.96 o 
  -8   6   0      473.71      489.10     24.72 o 
  -7   6   0      300.74      270.71     16.76 o 
  -6   6   0     2883.09     2719.98    125.68 o 
  -5   6   0      297.33      295.44      8.01 o 
  -4   6   0      543.17      485.38     10.47 o 
  -3   6   0      884.13      811.64     14.55 o 
  -2   6   0     3534.42     3392.13     47.50 o 
  -1   6   0        8.01       20.07      3.01 o 
   0   6   0      407.03      383.59      8.09 o 
   1   6   0     3452.30     3559.09     49.13 o 
   2   6   0      978.61      903.45     15.17 o 
   3   6   0      198.02      198.10      5.33 o 
   4   6   0     1596.00     1741.19     26.34 o 
   5   6   0     2519.47     2699.50     39.10 o 
   6   6   0     4613.10     4817.23     82.17 o 
   7   6   0       17.11       17.19      3.46 o 
   8   6   0      433.55      449.63     13.98 o 
   9   6   0      675.91      696.80     27.95 o 
  10   6   0     1025.98     1044.20     38.00 o 
  11   6   0      293.62      265.39     18.25 o 
  -9   7   0      954.76     1025.10     41.28 o 
  -8   7   0      631.89      689.73     31.23 o 
  -7   7   0      548.05      541.27     25.61 o 
  -6   7   0      808.72      823.72     31.73 o 
  -5   7   0     2206.64     2101.00     40.99 o 
  -4   7   0     2659.98     2493.95    127.03 o 
  -3   7   0      724.26      732.49     17.84 o 
  -2   7   0      490.79      498.49     12.22 o 
  -1   7   0     3674.82     3565.54     50.01 o 
   0   7   0     3014.05     3147.96     72.80 o 
   1   7   0     1215.09     1221.97     19.71 o 
   2   7   0      200.61      212.02      5.84 o 
   3   7   0     1013.81     1014.56     17.13 o 
   4   7   0     2754.03     2859.25     51.36 o 
   5   7   0     1811.47     1833.97     35.83 o 
   6   7   0       71.98       81.69      6.09 o 
   7   7   0      284.58      300.12     12.16 o 
   8   7   0     3785.66     3889.54     70.16 o 
   9   7   0      567.04      601.50     25.66 o 
  10   7   0       54.13       43.92      8.16 o 
  11   7   0      105.12       99.92     12.09 o 
  -8   8   0       56.97       66.50     12.53 o 
  -7   8   0      131.19      158.41     15.07 o 
  -6   8   0     1214.93     1230.36     42.67 o 
  -5   8   0     1069.41     1018.89     32.23 o 
  -4   8   0        0.32        2.78      2.53 o 
  -3   8   0      479.65      464.56     13.76 o 
  -2   8   0     3442.72     3243.00    110.52 o 
  -1   8   0     1946.42     1939.98     29.92 o 
   0   8   0       63.65       69.95      3.95 o 
   1   8   0     1439.17     1480.35     23.73 o 
   2   8   0     3142.97     3291.88     47.06 o 
   3   8   0     2042.66     2151.03     40.73 o 
   4   8   0       17.17       23.55      3.76 o 
   5   8   0      725.83      737.78     18.75 o 
   6   8   0     1852.33     1926.53     38.57 o 
   7   8   0      757.86      768.53     20.17 o 
   8   8   0      329.74      343.26     12.63 o 
   9   8   0      340.08      363.67     19.25 o 
  10   8   0     1787.37     1716.23     54.86 o 
  -7   9   0      906.98      939.71     38.30 o 
  -6   9   0       14.21       10.25      6.76 o 
  -5   9   0      162.31      182.83     14.03 o 
  -4   9   0     1260.56     1325.07     29.66 o 
  -3   9   0      827.17      745.42     19.43 o 
  -2   9   0      161.31      147.59      7.54 o 
  -1   9   0      995.58      962.12     64.18 o 
   0   9   0     1203.36     1200.86     20.71 o 
   1   9   0     1641.65     1699.04     74.88 o 
   2   9   0      194.14      202.90      8.37 o 
   3   9   0      458.30      476.64     13.98 o 
   4   9   0     1190.86     1230.51     27.50 o 
   5   9   0     3277.64     3393.15     70.40 o 
   6   9   0      201.28      205.09      9.35 o 
   7   9   0       53.65       64.35      6.39 o 
   8   9   0     1164.74     1158.87     28.00 o 
   9   9   0     1331.26     1338.49     45.06 o 
  10   9   0      251.48      273.94     17.46 o 
  -6  10   0      422.92      451.45     24.47 o 
  -5  10   0     1800.62     1820.87     57.84 o 
  -4  10   0      336.99      370.08     13.33 o 
  -3  10   0       74.83       90.49      6.95 o 
  -2  10   0     1160.18     1151.90     26.78 o 
  -1  10   0     1884.29     1876.53     55.06 o 
   0  10   0     1797.93     1669.08     50.83 o 
   1  10   0       99.31      117.46      6.60 o 
   2  10   0      870.10      866.98     21.21 o 
   3  10   0     1073.40     1042.70     40.14 o 
   4  10   0      437.75      441.73     14.10 o 
   5  10   0        1.05        4.88      2.62 o 
   6  10   0      193.08      217.27      9.95 o 
   7  10   0     1846.26     1841.68     39.41 o 
   8  10   0      135.04      147.27     11.34 o 
   9  10   0      197.21      183.62     13.63 o 
  -5  11   0       11.22        4.77      7.11 o 
  -4  11   0      434.62      460.74     15.69 o 
  -3  11   0      821.34      832.13     31.23 o 
  -2  11   0      185.98      187.16     12.98 o 
  -1  11   0      268.08      246.84     15.37 o 
   0  11   0      549.02      517.85     23.67 o 
   1  11   0     1917.95     1829.28     56.15 o 
   2  11   0     1164.61     1080.71     38.69 o 
   3  11   0       47.80       47.53      5.18 o 
   4  11   0      538.84      558.16     16.76 o 
   5  11   0     1074.13     1079.35     26.37 o 
   6  11   0     1110.02     1067.98     26.69 o 
   7  11   0       72.30       73.90      7.68 o 
   8  11   0      213.46      216.98     22.16 o 
  -3  12   0      191.29      227.14     14.62 o 
  -2  12   0      646.82      629.41     27.30 o 
  -1  12   0      521.73      613.59     26.96 o 
   0  12   0     1140.03     1092.44     39.49 o 
   1  12   0        1.42        8.75      4.53 o 
   2  12   0      334.06      337.36     19.65 o 
   3  12   0      890.80      870.92     35.31 o 
   4  12   0     1026.02     1088.02     41.18 o 
   5  12   0        5.88        6.34      5.45 o 
   6  12   0       28.04       33.73      5.17 o 
   7  12   0     1309.92     1269.22     31.51 o 
  -1  13   0       43.34       37.50      7.26 o 
   0  13   0      376.09      383.46     21.49 o 
   1  13   0      297.09      315.92     19.40 o 
   2  13   0     1028.73     1029.03     40.19 o 
   3  13   0      113.04      101.46     13.73 o 
   4  13   0      258.29      265.29     19.00 o 
   5  13   0      228.45      250.07     18.85 o 
  -4 -13   1      421.10      442.10     25.27 o 
  -3 -13   1      260.13      285.78     20.09 o 
  -2 -13   1        3.99        2.24      3.93 o 
  -1 -13   1      535.83      548.39     26.86 o 
   0 -13   1      567.26      547.04     26.76 o 
  -6 -12   1     1334.29     1309.19     47.45 o 
  -5 -12   1       56.85       40.53      9.35 o 
  -4 -12   1        0.70        5.02      5.97 o 
  -3 -12   1      308.26      316.47     20.09 o 
  -2 -12   1      748.78      779.01     32.73 o 
  -1 -12   1       59.51       69.98     10.00 o 
   0 -12   1        0.54        5.97      4.08 o 
   1 -12   1      278.45      316.52     18.60 o 
   2 -12   1      682.01      725.45     30.14 o 
   3 -12   1      244.28      266.78     16.61 o 
  -8 -11   1     1236.36     1267.76     31.34 o 
  -7 -11   1      217.29      219.50     11.24 o 
  -6 -11   1        3.98        1.73      2.64 o 
  -5 -11   1     1113.79     1129.63     27.31 o 
  -4 -11   1     2116.72     2048.56     62.72 o 
  -3 -11   1     1161.18     1132.38     40.73 o 
  -2 -11   1        0.01        5.82      4.87 o 
  -1 -11   1      701.84      708.49     29.29 o 
   0 -11   1      681.17      646.12     27.50 o 
   1 -11   1      866.79      881.96     33.47 o 
   2 -11   1      131.16      131.50     12.09 o 
   3 -11   1      214.11      240.44     10.70 o 
   4 -11   1      183.61      232.66     27.23 o 
  -9 -10   1      378.77      410.97     21.29 o 
  -8 -10   1        6.59       11.78      3.61 o 
  -7 -10   1        1.66       12.69      3.88 o 
  -6 -10   1     1956.25     1921.05     39.97 o 
  -5 -10   1      214.11      222.17      9.82 o 
  -4 -10   1      219.01      253.32     14.57 o 
  -3 -10   1      403.99      421.50     13.31 o 
  -2 -10   1     3085.88     3166.22     85.69 o 
  -1 -10   1      557.12      585.49     25.22 o 
   0 -10   1        3.05        4.97      3.68 o 
   1 -10   1      533.67      507.37     15.48 o 
   2 -10   1     1440.90     1371.68     30.84 o 
   3 -10   1      742.82      760.76     20.64 o 
   4 -10   1        8.44       21.45      7.49 o 
   5 -10   1        0.76       -3.93      6.12 o 
   6 -10   1      356.22      387.14     23.48 o 
 -10  -9   1        0.64       18.75      5.67 o 
  -9  -9   1      500.14      483.88     23.13 o 
  -8  -9   1      149.85      177.36     13.58 o 
  -7  -9   1     1333.44     1371.19     40.53 o 
  -6  -9   1        2.34        9.56      8.23 o 
  -5  -9   1        7.19       13.87      3.47 o 
  -4  -9   1      993.84     1032.88     23.95 o 
  -3  -9   1     2427.56     2482.36     46.73 o 
  -2  -9   1      279.98      289.27     10.07 o 
  -1  -9   1       24.83       27.00      4.16 o 
   0  -9   1     2924.48     2774.94     51.88 o 
   1  -9   1     1898.00     1866.05     37.64 o 
   2  -9   1      607.44      624.62     17.41 o 
   3  -9   1      731.08      664.37     18.32 o 
   4  -9   1     1214.20     1223.18     54.71 o 
   5  -9   1     1170.85     1252.38     29.24 o 
   6  -9   1      261.46      290.51     19.20 o 
   7  -9   1        0.08        0.30      7.76 o 
 -10  -8   1     1238.82     1225.49     43.12 o 
  -9  -8   1      901.48      883.80     33.47 o 
  -8  -8   1       25.12       32.39      4.50 o 
  -7  -8   1       11.89       16.61      5.02 o 
  -6  -8   1     2204.03     2281.83     44.47 o 
  -5  -8   1     1356.83     1335.34     28.70 o 
  -4  -8   1      455.85      473.57     16.16 o 
  -3  -8   1      219.93      235.95      9.13 o 
  -2  -8   1      763.76      774.13     14.57 o 
  -1  -8   1     3070.33     3229.71     57.45 o 
   0  -8   1     1660.02     1635.65     25.97 o 
   1  -8   1       39.54       31.30      4.19 o 
   2  -8   1     1008.52      993.14     22.96 o 
   3  -8   1     1427.48     1471.16     31.28 o 
   4  -8   1     1444.48     1442.85     31.25 o 
   5  -8   1       70.83       78.15      6.46 o 
   6  -8   1      471.21      470.60     23.82 o 
   7  -8   1      798.51      769.46     33.02 o 
   8  -8   1      459.04      502.43     27.30 o 
 -11  -7   1      292.88      357.00     20.54 o 
 -10  -7   1      448.44      447.67     22.63 o 
  -9  -7   1      265.58      268.57     16.11 o 
  -8  -7   1       79.52       92.86     10.05 o 
  -7  -7   1     2251.87     2239.89     43.61 o 
  -6  -7   1        2.92        8.53      2.95 o 
  -5  -7   1      145.48      161.62     12.81 o 
  -4  -7   1     1519.34     1571.74     24.93 o 
  -3  -7   1     2036.17     2019.14     57.55 o 
  -2  -7   1      131.02      109.78      4.30 o 
  -1  -7   1      650.37      651.96     12.29 o 
   0  -7   1     1220.52     1210.24     19.80 o 
   1  -7   1     4801.64     4558.29    183.44 o 
   2  -7   1     3345.76     3346.98     47.65 o 
   3  -7   1      147.67      124.26      6.47 o 
   4  -7   1      236.54      257.71     14.80 o 
   5  -7   1     4069.58     4001.57     71.79 o 
   6  -7   1     1500.55     1510.57     48.94 o 
   7  -7   1       37.58       51.68     10.30 o 
   8  -7   1      251.41      250.52     18.30 o 
   9  -7   1      968.01      983.77     40.78 o 
 -11  -6   1      154.23      150.95     14.42 o 
 -10  -6   1     1010.67      943.98     35.56 o 
  -9  -6   1      914.24      959.45     34.62 o 
  -8  -6   1     3026.08     3073.96     81.27 o 
  -7  -6   1       60.86       65.07      5.66 o 
  -6  -6   1      230.33      219.90      6.59 o 
  -5  -6   1     4227.52     4400.80     61.16 o 
  -4  -6   1     2347.08     2447.07     35.68 o 
  -3  -6   1        0.59        6.17      1.66 o 
  -2  -6   1      259.61      249.04      6.29 o 
  -1  -6   1     3601.40     3516.36     94.43 o 
   0  -6   1      165.98      112.06      3.96 o 
   1  -6   1     1342.54     1254.08     19.82 o 
   2  -6   1      403.29      418.51     11.08 o 
   3  -6   1      388.30      360.89      8.31 o 
   4  -6   1     3598.19     3504.95     53.16 o 
   5  -6   1      604.11      531.39     54.06 o 
   6  -6   1       94.50       98.18     11.14 o 
   7  -6   1      492.44      473.14     23.13 o 
   8  -6   1     1037.00     1085.28     40.63 o 
   9  -6   1      651.07      660.79     31.33 o 
 -11  -5   1     1057.98     1012.92     38.94 o 
 -10  -5   1      680.93      691.72     28.90 o 
  -9  -5   1       36.89       55.65      8.46 o 
  -8  -5   1     1134.92     1087.02     36.01 o 
  -7  -5   1     3152.49     3308.03     47.97 o 
  -6  -5   1      705.76      730.96     13.87 o 
  -5  -5   1      369.96      382.81      8.55 o 
  -4  -5   1        5.15       11.27      2.97 o 
  -3  -5   1     6901.99     7787.57    102.96 o 
  -2  -5   1     5532.49     6051.48     80.69 o 
  -1  -5   1      795.38      822.00     13.63 o 
   0  -5   1       57.75       68.04      3.56 o 
   1  -5   1     3325.72     3269.44     45.10 o 
   2  -5   1     3276.97     3085.62     43.04 o 
   3  -5   1     1138.75     1073.36     17.52 o 
   4  -5   1      203.91      202.08     12.90 o 
   5  -5   1     1025.27      982.40     17.24 o 
   6  -5   1     3535.05     3523.50     92.78 o 
   7  -5   1      615.92      594.89     25.71 o 
   8  -5   1      175.40      185.96     13.73 o 
   9  -5   1      220.97      233.96     16.26 o 
  10  -5   1      923.31      953.48     38.50 o 
 -11  -4   1      241.46      254.80     17.51 o 
 -10  -4   1      498.77      495.91     23.62 o 
  -9  -4   1      392.45      387.87     12.87 o 
  -8  -4   1     6130.87     6210.97    105.52 o 
  -7  -4   1      177.99      206.24      6.41 o 
  -6  -4   1     1564.84     1663.87     37.25 o 
  -5  -4   1     4704.40     5040.28     68.50 o 
  -4  -4   1     6374.08     7043.86     93.45 o 
  -3  -4   1      490.74      464.56      8.83 o 
  -2  -4   1      288.44      358.96      9.00 o 
  -1  -4   1    10675.52    12048.76    156.27 o 
   0  -4   1     8880.89     9545.14    124.35 o 
   1  -4   1     4913.15     4894.79    107.08 o 
   2  -4   1        0.11        8.76      3.60 o 
   3  -4   1      789.97      731.15     13.45 o 
   4  -4   1     4531.90     4528.02     61.86 o 
   5  -4   1     1575.23     1490.01     25.08 o 
   6  -4   1      653.89      646.25     12.83 o 
   7  -4   1       69.93       79.03      6.03 o 
   8  -4   1     1003.80      990.79     36.06 o 
   9  -4   1     1234.68     1165.41     41.73 o 
  10  -4   1      276.95      270.81     17.81 o 
 -12  -3   1       86.60       97.13     13.38 o 
 -11  -3   1      517.21      485.82     24.32 o 
 -10  -3   1      530.66      545.48     26.53 o 
  -9  -3   1     1011.05     1041.58     24.68 o 
  -8  -3   1      148.29      170.58      7.84 o 
  -7  -3   1      404.57      437.86      9.72 o 
  -6  -3   1     7009.30     7353.69     98.20 o 
  -5  -3   1     2474.28     2560.68     36.48 o 
  -4  -3   1        0.48        4.07      1.76 o 
  -3  -3   1     2398.41     2716.17     37.41 o 
  -2  -3   1     5453.67     6233.62     81.89 o 
  -1  -3   1      367.86      335.63      8.11 o 
   0  -3   1     6308.05     6846.97     89.45 o 
   1  -3   1     3522.89     3772.93    102.63 o 
   2  -3   1     6786.64     6854.94     89.96 o 
   3  -3   1     5778.07     5653.96     75.15 o 
   4  -3   1       29.84       47.97      6.02 o 
   5  -3   1      689.31      642.68     21.14 o 
   6  -3   1     6882.23     6986.63    148.85 o 
   7  -3   1     1068.51     1025.24     34.49 o 
   8  -3   1       30.36       51.46      5.34 o 
   9  -3   1       56.32       74.87      6.60 o 
  10  -3   1      651.32      676.85     29.34 o 
  11  -3   1      359.40      391.62     22.03 o 
 -12  -2   1      830.26      791.96     22.99 o 
 -11  -2   1      925.00      887.92     35.06 o 
 -10  -2   1       14.08       16.18      3.78 o 
  -9  -2   1      356.69      380.22     13.01 o 
  -8  -2   1      381.83      372.53     21.11 o 
  -7  -2   1     2841.51     2987.80     54.00 o 
  -6  -2   1      403.06      404.89      8.94 o 
  -5  -2   1      973.86      961.93     22.66 o 
  -4  -2   1     8982.75    10249.24    133.62 o 
  -3  -2   1     6261.48     7111.36    104.94 o 
  -2  -2   1      409.64      492.53      8.21 o 
  -1  -2   1     8167.84     9396.86    121.48 o 
   0  -2   1     9200.52     9957.92    128.69 o 
   1  -2   1     5602.46     5590.22     73.09 o 
   2  -2   1     1003.13      966.95     17.41 o 
   3  -2   1       37.09       42.84      2.34 o 
   4  -2   1      550.55      479.49     15.75 o 
   5  -2   1     8313.32     8676.25    114.53 o 
   6  -2   1     1004.77      954.19     33.75 o 
   7  -2   1       25.53       29.55      4.63 o 
   8  -2   1     1190.24     1137.23     25.92 o 
   9  -2   1     1851.12     1873.16     38.90 o 
  10  -2   1      287.48      320.80     12.49 o 
  11  -2   1       41.24       37.25      7.56 o 
 -12  -1   1        3.74        7.06      3.92 o 
 -11  -1   1      885.60      856.60     24.40 o 
 -10  -1   1     1770.30     1684.51     36.64 o 
  -9  -1   1     3619.83     3565.38     65.57 o 
  -8  -1   1       69.08       71.40      5.93 o 
  -7  -1   1      336.02      337.79     10.81 o 
  -6  -1   1     2175.68     2150.49     31.42 o 
  -5  -1   1     7063.21     7435.46     98.24 o 
  -4  -1   1     8973.43     9922.42    129.19 o 
  -3  -1   1    10886.98    12075.46    156.15 o 
  -2  -1   1     1129.10     1205.86     16.97 o 
  -1  -1   1    10779.62    12453.47    198.12 o 
   0  -1   1     3586.35     3961.51    100.52 o 
   1  -1   1      323.36      353.76      5.65 o 
   2  -1   1     2909.64     2844.36     37.93 o 
   3  -1   1     3566.55     3377.62     53.69 o 
   4  -1   1     1284.43     1178.50     17.96 o 
   5  -1   1      545.18      615.07     11.15 o 
   6  -1   1     2209.78     2198.99     32.31 o 
   7  -1   1     2373.13     2264.93     42.83 o 
   8  -1   1      932.31      920.05     21.97 o 
   9  -1   1        4.73       12.06      3.35 o 
  10  -1   1      403.53      387.81     17.66 o 
  11  -1   1      383.62      453.06     20.67 o 
 -11   0   1      521.28      500.44     23.77 o 
 -10   0   1      254.39      270.93     14.72 o 
  -9   0   1      172.60      172.75     14.20 o 
  -8   0   1      767.27      767.62     19.87 o 
  -7   0   1     4922.99     4961.93    118.82 o 
  -6   0   1      143.95      140.46      4.37 o 
  -5   0   1     2976.71     3043.49     42.20 o 
  -4   0   1     8964.97     9402.98    154.11 o 
  -3   0   1    13453.23    13935.15    180.14 o 
  -2   0   1    15697.85    15378.96    297.52 o 
  -1   0   1      214.88      203.31      9.20 o 
   1   0   1    11630.61    11933.32    153.95 o 
   2   0   1     9796.83    10000.87    129.00 o 
   3   0   1      781.92      851.29     13.02 o 
   4   0   1       32.02       29.86      2.12 o 
   5   0   1     4417.25     4617.95     68.19 o 
   6   0   1      830.60      729.01     13.03 o 
   7   0   1     2386.76     2424.35     53.88 o 
   8   0   1        2.80        0.72      2.43 o 
   9   0   1     4281.69     4153.03     74.75 o 
  10   0   1     1420.12     1449.58     32.57 o 
  11   0   1      533.87      571.38     18.04 o 
 -11   1   1      213.81      217.64     10.88 o 
 -10   1   1      881.17      878.81     23.28 o 
  -9   1   1      922.95      887.74     22.65 o 
  -8   1   1     1680.09     1655.21     34.37 o 
  -7   1   1      108.91      101.36      6.40 o 
  -6   1   1       80.12       78.90      5.22 o 
  -5   1   1     2183.31     2140.85     30.60 o 
  -4   1   1     4071.42     4008.00     58.88 o 
  -3   1   1      118.38      121.00      2.90 o 
  -2   1   1     2777.12     2629.77     35.19 o 
  -1   1   1     2883.11     2937.39     61.24 o 
   0   1   1    13332.23    13589.82    252.22 o 
   1   1   1        6.77       21.59      1.74 o 
   2   1   1      624.78      669.21      9.98 o 
   3   1   1    13953.33    14831.37    191.00 o 
   4   1   1    14667.97    15946.40    205.89 o 
   5   1   1       16.29       12.63      1.93 o 
   6   1   1      180.36      171.72      6.85 o 
   7   1   1     1109.05     1080.96     18.40 o 
   8   1   1     1859.05     1861.40     40.46 o 
   9   1   1      221.36      231.16     10.25 o 
  10   1   1       12.22       13.71      3.39 o 
  11   1   1      628.35      561.84     22.60 o 
  12   1   1      723.16      736.90     22.06 o 
 -11   2   1      726.48      720.66     25.24 o 
 -10   2   1      726.56      688.82     54.39 o 
  -9   2   1       33.76       41.09      5.25 o 
  -8   2   1      297.17      278.88     10.72 o 
  -7   2   1     1343.02     1303.02     27.78 o 
  -6   2   1     2071.13     2012.17     38.12 o 
  -5   2   1     1277.90     1309.03     35.92 o 
  -4   2   1      371.27      331.09      7.81 o 
  -3   2   1     6482.36     6079.91    145.55 o 
  -2   2   1     5124.92     5004.12     65.87 o 
  -1   2   1        7.42        7.62      1.02 o 
   0   2   1       50.98       54.38      2.41 o 
   1   2   1     8027.49     9522.33    212.52 o 
   2   2   1      474.31      649.08     10.26 o 
   3   2   1      186.01      192.26      4.28 o 
   4   2   1        6.59       12.90      2.00 o 
   5   2   1     4729.96     5323.79     71.45 o 
   6   2   1     1643.08     1548.74     23.89 o 
   7   2   1     2039.29     2063.70     94.85 o 
   8   2   1       31.65       29.75      4.15 o 
   9   2   1     1516.74     1498.18     31.95 o 
  10   2   1     1541.12     1568.84     34.15 o 
  11   2   1     1106.90     1029.97     26.12 o 
  12   2   1       69.87       86.34     12.53 o 
 -11   3   1        6.05       14.60      4.82 o 
 -10   3   1      523.17      532.46     17.26 o 
  -9   3   1     1733.47     1666.82     36.18 o 
  -8   3   1     1854.75     1730.11    101.63 o 
  -7   3   1        2.18        7.18      2.84 o 
  -6   3   1      141.91      137.73     10.72 o 
  -5   3   1      220.97      189.14      5.11 o 
  -4   3   1     3956.15     3777.95     51.68 o 
  -3   3   1     4273.29     4354.47     58.48 o 
  -2   3   1     1488.40     1500.58     33.44 o 
  -1   3   1     3810.01     4325.59     75.20 o 
   0   3   1    45715.44    49541.68    654.77 o 
   1   3   1     9147.25    10442.07    174.10 o 
   2   3   1      708.46      721.50     11.16 o 
   3   3   1     1676.65     1788.85     25.22 o 
   4   3   1     6660.47     7360.25     96.94 o 
   5   3   1     1687.17     1628.91     24.35 o 
   6   3   1      222.62      243.04      6.38 o 
   7   3   1      753.48      742.90     13.96 o 
   8   3   1     2587.77     2553.37     48.55 o 
   9   3   1      347.93      345.69     11.98 o 
  10   3   1      193.29      181.89     12.36 o 
  11   3   1       22.69       17.51      6.86 o 
  12   3   1      714.53      779.76     33.92 o 
 -10   4   1     1072.50     1112.10     28.16 o 
  -9   4   1      974.25      968.95     24.80 o 
  -8   4   1      169.04      155.68      8.19 o 
  -7   4   1     2013.70     1915.12     48.44 o 
  -6   4   1     4151.06     4067.97    108.62 o 
  -5   4   1     1893.32     1748.14     26.58 o 
  -4   4   1       68.76       62.93      3.11 o 
  -3   4   1     2073.76     1942.69     28.19 o 
  -2   4   1     1210.82     1089.89     27.78 o 
  -1   4   1     5435.68     5579.24     81.86 o 
   0   4   1        5.24        1.05      2.67 o 
   1   4   1       19.40       40.47      2.40 o 
   2   4   1     3060.31     3438.26     58.90 o 
   3   4   1     1212.91     1357.99     20.01 o 
   4   4   1      122.16      124.60      4.48 o 
   5   4   1     1087.69     1096.55     18.43 o 
   6   4   1     1220.24     1289.01     43.32 o 
   7   4   1     1613.71     1655.31     26.38 o 
   8   4   1      407.32      417.32     11.16 o 
   9   4   1      337.09      308.11     16.81 o 
  10   4   1     1257.09     1270.80     43.02 o 
  11   4   1     1942.86     1936.86     60.33 o 
  12   4   1      183.81      172.53     16.46 o 
 -10   5   1        0.02        6.17      4.77 o 
  -9   5   1      399.03      417.21     14.73 o 
  -8   5   1     1271.49     1238.18     28.83 o 
  -7   5   1      399.09      384.16     12.84 o 
  -6   5   1      203.40      214.31      8.88 o 
  -5   5   1     1832.51     1840.90     28.30 o 
  -4   5   1     1825.73     1662.41     25.56 o 
  -3   5   1     3078.83     2992.85     68.26 o 
  -2   5   1      402.95      451.79      8.97 o 
  -1   5   1      252.01      242.57      5.89 o 
   0   5   1    10753.10    11345.73    147.48 o 
   1   5   1     4642.27     5058.66     67.53 o 
   2   5   1     3712.95     4452.10     82.33 o 
   3   5   1      181.91      178.05     10.57 o 
   4   5   1     7106.59     8034.72    106.12 o 
   5   5   1     4403.42     4418.96     60.50 o 
   6   5   1     1040.74     1151.56     19.08 o 
   7   5   1      154.43      167.68     12.41 o 
   8   5   1      880.61      842.71     20.44 o 
   9   5   1      495.97      517.25     23.18 o 
  10   5   1      526.68      505.41     24.02 o 
  11   5   1       41.26       55.70     10.05 o 
  -9   6   1      879.96      872.56     36.01 o 
  -8   6   1      757.35      775.68     32.13 o 
  -7   6   1      209.05      198.74      9.12 o 
  -6   6   1     2118.52     2075.75     44.99 o 
  -5   6   1     2848.45     2736.17     40.37 o 
  -4   6   1      435.45      430.28     13.58 o 
  -3   6   1     2109.51     2081.57     31.04 o 
  -2   6   1       26.12       45.24      3.01 o 
  -1   6   1    11507.60    11969.91    156.46 o 
   0   6   1     2908.06     3555.88     49.06 o 
   1   6   1       94.66       84.28      3.74 o 
   2   6   1      643.32      663.30     11.61 o 
   3   6   1     2670.26     2879.98     40.45 o 
   4   6   1      455.94      447.49     15.52 o 
   5   6   1      106.18      116.00      6.00 o 
   6   6   1      538.91      583.02     15.35 o 
   7   6   1     2656.25     2681.54     49.65 o 
   8   6   1      918.96      946.07     36.66 o 
   9   6   1        3.41        7.36      4.48 o 
  10   6   1      235.04      255.04     16.76 o 
  11   6   1     1477.92     1486.95     50.63 o 
  -9   7   1      125.54      136.57     15.22 o 
  -8   7   1      632.40      644.52     29.44 o 
  -7   7   1      387.77      386.30     20.79 o 
  -6   7   1      395.64      389.10     20.07 o 
  -5   7   1       63.65       78.37      8.41 o 
  -4   7   1     1846.01     1831.65     28.89 o 
  -3   7   1     1616.53     1542.11     24.74 o 
  -2   7   1     2244.60     2254.22     38.96 o 
  -1   7   1      207.25      199.74      5.86 o 
   0   7   1      887.87      844.85     14.72 o 
   1   7   1     5663.66     6079.59     81.74 o 
   2   7   1     1802.56     1858.20     27.73 o 
   3   7   1        0.08        8.86      6.52 o 
   4   7   1     4666.64     5045.15     85.28 o 
   5   7   1     1970.25     1983.40     38.11 o 
   6   7   1     2088.55     2226.09     42.57 o 
   7   7   1        6.37        6.58      3.21 o 
   8   7   1     1259.25     1281.51     51.90 o 
   9   7   1      415.87      417.78     20.59 o 
  10   7   1     1186.47     1134.57     40.48 o 
  11   7   1       17.94       21.19      8.06 o 
  -8   8   1      159.47      178.90     16.76 o 
  -7   8   1       19.00       15.57      6.66 o 
  -6   8   1      789.26      747.48     30.24 o 
  -5   8   1     1623.33     1699.82     51.97 o 
  -4   8   1     1850.83     1881.50     30.12 o 
  -3   8   1      630.29      606.13     12.77 o 
  -2   8   1      465.89      467.88     10.50 o 
  -1   8   1     5538.03     5449.43     74.75 o 
   0   8   1      748.58      709.90     14.17 o 
   1   8   1       43.80       53.65      3.40 o 
   2   8   1      230.09      243.10     10.39 o 
   3   8   1     2789.08     2942.56     64.68 o 
   4   8   1     1644.87     1718.95     34.20 o 
   5   8   1       60.83       68.63      5.75 o 
   6   8   1      125.33      136.03      7.62 o 
   7   8   1     2360.33     2384.07     46.47 o 
   8   8   1     1422.46     1452.41     32.20 o 
   9   8   1       24.02       26.81      6.22 o 
  10   8   1       70.66       86.79     10.99 o 
  11   8   1      711.61      727.63     31.98 o 
  -7   9   1      219.32      220.43     17.06 o 
  -6   9   1      465.89      461.00     23.33 o 
  -5   9   1      109.50      127.17     12.19 o 
  -4   9   1      688.71      647.03     17.71 o 
  -3   9   1       54.10       68.88      5.81 o 
  -2   9   1     3260.82     3128.77     46.05 o 
  -1   9   1      205.71      196.96     12.15 o 
   0   9   1       25.88       28.25      3.03 o 
   1   9   1     3238.52     3381.03     82.88 o 
   2   9   1     2134.73     2201.10     41.96 o 
   3   9   1      531.01      539.40     15.06 o 
   4   9   1      584.36      605.68     16.63 o 
   5   9   1     1075.31     1055.90     31.31 o 
   6   9   1     2831.04     2807.10     53.23 o 
   7   9   1      371.62      373.26     13.27 o 
   8   9   1      538.55      515.31     20.49 o 
   9   9   1      704.59      681.30     20.13 o 
  10   9   1     1075.83     1000.43     38.25 o 
  -6  10   1      408.87      399.48     22.53 o 
  -5  10   1     2230.23     2098.50     63.31 o 
  -4  10   1     1541.04     1540.85     33.57 o 
  -3  10   1      373.12      374.03     12.93 o 
  -2  10   1      222.76      215.83      9.30 o 
  -1  10   1     1210.35     1191.67     39.14 o 
   0  10   1     2585.54     2473.41     46.64 o 
   1  10   1      182.19      191.07      8.37 o 
   2  10   1       35.61       32.91      4.24 o 
   3  10   1     1072.59     1104.25     25.48 o 
   4  10   1     1436.86     1407.50     30.74 o 
   5  10   1     1876.15     1835.62     38.15 o 
   6  10   1       27.91       38.43      6.17 o 
   7  10   1      188.31      199.92     16.14 o 
   8  10   1     1241.92     1218.50     29.48 o 
   9  10   1     2115.43     2054.06     44.08 o 
  -5  11   1      601.66      669.89     29.79 o 
  -4  11   1      212.84      195.61     13.83 o 
  -3  11   1      397.50      414.05     19.84 o 
  -2  11   1     2402.79     2255.76     64.46 o 
  -1  11   1      647.77      633.63     26.36 o 
   0  11   1        0.01        6.66      3.98 o 
   1  11   1      759.84      775.99     29.34 o 
   2  11   1     2007.18     1964.02     39.92 o 
   3  11   1     1172.69     1177.11     27.43 o 
   4  11   1       60.09       65.81      6.22 o 
   5  11   1      233.38      231.20     10.31 o 
   6  11   1     1905.78     1848.86     39.60 o 
   7  11   1      635.85      620.42     19.14 o 
   8  11   1       57.99       63.70      7.01 o 
  -3  12   1     1165.40     1165.36     40.09 o 
  -2  12   1       13.74       19.40      4.72 o 
  -1  12   1      353.38      382.87     20.04 o 
   0  12   1     1879.24     1898.11     58.64 o 
   1  12   1      511.24      512.58     24.52 o 
   2  12   1       70.79       81.02     10.94 o 
   3  12   1      459.01      454.80     15.07 o 
   4  12   1      451.18      448.06     15.29 o 
   5  12   1     2011.41     1963.71     41.78 o 
   6  12   1      344.98      366.62     14.06 o 
   7  12   1        7.31       14.87      4.13 o 
  -2  13   1      608.30      616.08     27.60 o 
   0  13   1      366.17      369.44     20.79 o 
   1  13   1        1.10        9.45      4.03 o 
   2  13   1     1134.40     1051.61     40.34 o 
   3  13   1      467.51      465.43     24.57 o 
   4  13   1      110.28      114.99     14.27 o 
   5  13   1       35.74       42.03      6.44 o 
   6  13   1       51.47       60.93     11.64 o 
  -6 -12   2      420.52      446.78     25.12 o 
  -5 -12   2     1113.83     1160.28     44.12 o 
  -4 -12   2      374.12      350.49     21.68 o 
  -3 -12   2        7.85        8.31      6.47 o 
  -2 -12   2      918.38      886.99     36.41 o 
  -1 -12   2      699.23      698.44     30.54 o 
   0 -12   2      190.09      243.16     16.51 o 
   1 -12   2        0.28        5.27      3.53 o 
   2 -12   2      313.94      368.59     20.39 o 
  -7 -11   2      794.04      786.12     33.72 o 
  -6 -11   2     1142.63     1204.30     43.82 o 
  -5 -11   2        4.46        9.10      6.42 o 
  -4 -11   2      536.16      552.22     26.56 o 
  -3 -11   2     1946.85     1961.63     60.93 o 
  -2 -11   2      801.98      797.71     32.38 o 
  -1 -11   2      128.73      115.29     12.04 o 
   0 -11   2      532.74      542.42     24.97 o 
   1 -11   2     1018.84     1037.64     37.60 o 
   2 -11   2      680.55      740.59     20.98 o 
   3 -11   2       86.79      121.30      8.72 o 
   4 -11   2       14.65       22.94      4.55 o 
  -8 -10   2      241.39      258.08     15.52 o 
  -7 -10   2       47.65       52.82      7.51 o 
  -6 -10   2       78.85       88.89      8.68 o 
  -5 -10   2     1511.71     1531.82     33.43 o 
  -4 -10   2     1174.76     1227.28     42.28 o 
  -3 -10   2      271.26      292.15     17.51 o 
  -2 -10   2      195.68      203.42     14.47 o 
  -1 -10   2     2295.31     2290.88     66.35 o 
   0 -10   2     1394.98     1366.93     30.47 o 
   1 -10   2      690.16      699.44     19.43 o 
   2 -10   2      113.54      116.53      8.01 o 
   3 -10   2      875.00      845.95     47.45 o 
   4 -10   2      622.10      652.45     19.40 o 
   5 -10   2      840.82      937.05     25.13 o 
  -9  -9   2       15.93       29.19      6.52 o 
  -8  -9   2      147.01      148.66     11.39 o 
  -7  -9   2      263.90      295.96     11.70 o 
  -6  -9   2      986.57     1019.75     46.08 o 
  -5  -9   2       40.57       48.73      5.24 o 
  -4  -9   2       30.45       34.66      4.35 o 
  -3  -9   2      689.01      696.90     27.90 o 
  -2  -9   2     1234.51     1260.60     41.23 o 
  -1  -9   2      307.31      314.46     11.05 o 
   0  -9   2      202.68      186.34     16.84 o 
   1  -9   2      774.15      761.81     29.02 o 
   2  -9   2     2400.88     2324.50     45.86 o 
   3  -9   2      207.43      210.56     14.72 o 
   4  -9   2        3.77        3.48      2.44 o 
   5  -9   2      463.79      455.05     15.43 o 
   6  -9   2     1328.21     1406.08     49.64 o 
 -10  -8   2      224.43      246.19     16.06 o 
  -9  -8   2      445.68      468.86     22.48 o 
  -8  -8   2     1375.84     1334.21     43.02 o 
  -7  -8   2      408.68      414.26     13.71 o 
  -6  -8   2      285.75      285.96     10.87 o 
  -5  -8   2     1091.41     1136.14     25.56 o 
  -4  -8   2     1490.04     1515.62     31.21 o 
  -3  -8   2     1454.63     1481.16     24.37 o 
  -2  -8   2       86.23       90.38      4.41 o 
  -1  -8   2     1956.51     2001.81     38.93 o 
   0  -8   2     1088.21     1080.22     24.17 o 
   1  -8   2     1473.00     1442.15     30.47 o 
   2  -8   2      196.55      178.71      8.34 o 
   3  -8   2      707.30      692.02     31.86 o 
   4  -8   2     1514.45     1474.47     32.26 o 
   5  -8   2      661.04      636.45     19.84 o 
   6  -8   2      511.44      474.48     24.17 o 
   7  -8   2      155.34      147.81     15.72 o 
 -10  -7   2      626.20      626.22     27.70 o 
  -9  -7   2       55.35       73.81      9.65 o 
  -8  -7   2      176.78      184.12     12.53 o 
  -7  -7   2       61.45       63.34      5.84 o 
  -6  -7   2     3291.63     3454.28     62.10 o 
  -5  -7   2      109.63      101.32      6.70 o 
  -4  -7   2        4.24       14.86      4.77 o 
  -3  -7   2      842.98      861.36     15.64 o 
  -2  -7   2     3689.53     3874.63     54.43 o 
  -1  -7   2      983.36      948.24     16.63 o 
   0  -7   2        3.91        7.04      2.81 o 
   1  -7   2      749.45      769.10     18.52 o 
   2  -7   2     1894.28     1953.15     38.19 o 
   3  -7   2      809.42      815.10     20.00 o 
   4  -7   2        2.57        1.29      2.40 o 
   5  -7   2      509.71      553.11     16.16 o 
   6  -7   2      971.81     1003.45     24.50 o 
   7  -7   2      906.32      979.84     37.95 o 
   8  -7   2      381.30      397.69     23.48 o 
 -10  -6   2      108.39       96.93     11.44 o 
  -9  -6   2     1675.26     1713.49     52.72 o 
  -8  -6   2      609.91      601.90     24.57 o 
  -7  -6   2     1242.53     1254.71     85.37 o 
  -6  -6   2       30.04       38.24      4.21 o 
  -5  -6   2      406.66      425.46      9.85 o 
  -4  -6   2     1668.11     1634.98     25.51 o 
  -3  -6   2     3234.75     3311.87     46.80 o 
  -2  -6   2      250.79      199.08      5.63 o 
  -1  -6   2     1483.31     1643.86     25.02 o 
   0  -6   2     2876.87     2899.71     41.05 o 
   1  -6   2     6053.45     6021.31     81.00 o 
   2  -6   2      794.42      716.51     17.18 o 
   3  -6   2       10.06       12.59      4.63 o 
   4  -6   2     1802.75     1791.87     35.69 o 
   5  -6   2     1569.06     1523.22     53.49 o 
   6  -6   2      294.46      292.12     10.78 o 
   7  -6   2        8.80       12.58      6.61 o 
   8  -6   2      519.42      579.72     28.10 o 
   9  -6   2      366.02      427.93     24.27 o 
 -11  -5   2      330.93      354.37     20.19 o 
 -10  -5   2     2481.16     2412.38     69.53 o 
  -9  -5   2     3964.61     4055.40    104.35 o 
  -8  -5   2       54.36       69.61     10.77 o 
  -7  -5   2      552.31      547.90     14.86 o 
  -6  -5   2     4412.55     4727.15     65.70 o 
  -5  -5   2     3896.10     4134.42     57.64 o 
  -4  -5   2     1346.34     1417.61     22.32 o 
  -3  -5   2        8.15        9.87      2.01 o 
  -2  -5   2     2552.86     2701.05     38.22 o 
  -1  -5   2     2996.10     3196.53     44.41 o 
   0  -5   2     4301.86     4501.55     60.89 o 
   1  -5   2      259.07      265.80      6.08 o 
   2  -5   2     3746.54     3686.73     50.80 o 
   3  -5   2     2053.23     1875.38     28.04 o 
   4  -5   2     1330.54     1257.13     39.04 o 
   5  -5   2      106.90      115.15      7.83 o 
   6  -5   2     1496.04     1525.09     31.69 o 
   7  -5   2      872.16      886.14     33.62 o 
   8  -5   2      739.26      798.90     32.28 o 
   9  -5   2      337.57      335.72     19.99 o 
  10  -5   2       62.87       80.77     11.29 o 
 -11  -4   2      906.46      837.35     34.17 o 
 -10  -4   2      721.73      667.05     40.58 o 
  -9  -4   2      286.09      295.96     11.10 o 
  -8  -4   2      812.86      845.80     20.62 o 
  -7  -4   2     8203.13     8571.76    141.74 o 
  -6  -4   2        4.87        9.92      2.01 o 
  -5  -4   2      515.59      578.91     16.55 o 
  -4  -4   2     5506.26     6161.08     82.51 o 
  -3  -4   2     7183.41     8201.67    108.14 o 
  -2  -4   2      951.97      925.53     18.25 o 
  -1  -4   2      158.25      140.24      4.12 o 
   0  -4   2     1022.64     1029.35     15.86 o 
   1  -4   2    11961.24    12723.11    165.01 o 
   2  -4   2     7590.94     7830.29    103.10 o 
   3  -4   2      109.43      110.41      5.08 o 
   4  -4   2      546.91      532.25     13.84 o 
   5  -4   2     5607.04     5651.65     76.94 o 
   6  -4   2     2625.36     2637.95     48.82 o 
   7  -4   2      217.18      206.40     13.93 o 
   8  -4   2      417.62      413.10     20.84 o 
   9  -4   2     1390.71     1469.59     49.54 o 
  10  -4   2     1302.75     1316.75     47.25 o 
 -11  -3   2       67.89       80.52     14.82 o 
 -10  -3   2      933.01      887.10     33.05 o 
  -9  -3   2      724.96      672.48     25.12 o 
  -8  -3   2     4495.92     4404.43     77.49 o 
  -7  -3   2       36.92       56.77      6.19 o 
  -6  -3   2     1187.52     1150.89     18.97 o 
  -5  -3   2     8266.85     8904.70    117.59 o 
  -4  -3   2     9438.59    10843.30    141.72 o 
  -3  -3   2       62.69       55.01      2.87 o 
  -2  -3   2     2235.81     2504.73     49.09 o 
  -1  -3   2     4136.57     4190.07     55.88 o 
   0  -3   2     5431.34     5607.21     73.79 o 
   1  -3   2      421.80      433.91      7.48 o 
   2  -3   2      864.82      781.32     14.42 o 
   3  -3   2     1809.24     1689.90     24.72 o 
   4  -3   2     4257.52     4281.24     58.39 o 
   5  -3   2      615.05      591.55     11.38 o 
   6  -3   2      140.22      127.25      4.81 o 
   7  -3   2     1075.53     1096.79     24.03 o 
   8  -3   2      555.25      572.31     24.72 o 
   9  -3   2     1195.32     1253.89     43.32 o 
  10  -3   2      115.09      134.34     13.48 o 
  11  -3   2      292.62      301.10     19.30 o 
 -11  -2   2      821.50      765.46     30.86 o 
 -10  -2   2      934.20      924.19     23.77 o 
  -9  -2   2       36.96       34.92      4.90 o 
  -8  -2   2      399.04      425.70     13.34 o 
  -7  -2   2     2687.10     2629.20     48.44 o 
  -6  -2   2      257.49      250.98      6.38 o 
  -5  -2   2      131.28      134.49      8.06 o 
  -4  -2   2      173.84      205.86      5.25 o 
  -3  -2   2     6491.01     7004.47     91.95 o 
  -2  -2   2     8109.30     9037.36    117.50 o 
  -1  -2   2      874.01      933.47     13.77 o 
   0  -2   2      291.88      291.53      5.21 o 
   1  -2   2     1886.50     1907.15     45.56 o 
   2  -2   2     3940.10     3898.65    113.35 o 
   3  -2   2     3428.62     3337.85     81.54 o 
   4  -2   2       21.06       17.53      2.07 o 
   5  -2   2     4210.50     4345.09     59.54 o 
   6  -2   2     3708.73     3681.78     51.81 o 
   7  -2   2      744.95      722.62     20.67 o 
   8  -2   2       17.33       19.60      3.60 o 
   9  -2   2     1166.52     1255.53     42.47 o 
  10  -2   2     1118.00     1123.38     40.34 o 
  11  -2   2      317.88      322.14     19.30 o 
 -11  -1   2      353.53      350.07     18.75 o 
 -10  -1   2      972.84      881.38     23.19 o 
  -9  -1   2      360.44      349.15     12.51 o 
  -8  -1   2     7114.21     7046.88    119.18 o 
  -7  -1   2     1032.38     1057.35     28.32 o 
  -6  -1   2      451.50      435.28     12.06 o 
  -5  -1   2     1197.75     1132.95     17.72 o 
  -4  -1   2     5548.90     5938.72     78.68 o 
  -3  -1   2     5012.79     5301.71     69.97 o 
  -2  -1   2     1444.79     1548.82     21.69 o 
  -1  -1   2      841.18      822.40     14.01 o 
   0  -1   2     9321.34     9597.39    124.46 o 
   1  -1   2     4392.58     4469.08     82.04 o 
   2  -1   2      562.96      538.74      8.62 o 
   3  -1   2        3.51       12.77      1.45 o 
   4  -1   2     4944.64     4912.53     65.88 o 
   5  -1   2     1559.97     1606.71     53.06 o 
   6  -1   2      540.28      579.22     11.29 o 
   7  -1   2       71.78       68.06      3.91 o 
   8  -1   2      679.16      699.17     30.21 o 
   9  -1   2      738.43      760.41     20.10 o 
  10  -1   2       11.70       20.84      3.93 o 
  11  -1   2       51.69       82.56      9.95 o 
 -11   0   2      613.04      578.00     40.44 o 
 -10   0   2      188.83      209.23     10.04 o 
  -9   0   2      533.90      503.24     24.59 o 
  -8   0   2      960.10      923.57     22.35 o 
  -7   0   2     1351.36     1344.88     28.29 o 
  -6   0   2     4276.95     4311.97    175.37 o 
  -5   0   2     1349.47     1250.79     18.97 o 
  -4   0   2        6.34        6.40      2.60 o 
  -3   0   2     1197.43     1182.46     27.16 o 
  -2   0   2     5162.06     5209.63     84.17 o 
  -1   0   2      649.56      691.55     18.41 o 
   0   0   2     8683.37     9039.71    116.77 o 
   1   0   2      384.32      388.90      6.19 o 
   2   0   2     3525.33     3722.42     49.28 o 
   3   0   2     8022.88     8356.50    108.99 o 
   4   0   2      139.95      150.56      4.28 o 
   5   0   2      396.15      320.53      9.88 o 
   6   0   2     6032.26     6257.03     84.22 o 
   7   0   2     3091.55     2826.92    170.39 o 
   8   0   2      508.93      519.27     15.52 o 
   9   0   2      876.42      841.29     21.41 o 
  10   0   2      833.97      895.34     23.05 o 
  11   0   2      792.81      783.57     33.42 o 
 -11   1   2      220.36      211.92     10.67 o 
 -10   1   2       83.72       85.55      7.40 o 
  -9   1   2      254.15      237.08     23.72 o 
  -8   1   2     1305.19     1221.27     40.39 o 
  -7   1   2       92.35       99.64     14.30 o 
  -6   1   2       51.92       46.65      4.30 o 
  -5   1   2     1000.85      912.73     41.06 o 
  -4   1   2     8836.44     8932.16    150.30 o 
  -3   1   2     1533.59     1471.12     26.69 o 
  -2   1   2     2507.89     2740.42     45.70 o 
  -1   1   2     9260.43     9786.71    126.43 o 
   0   1   2    11862.68    12337.58    158.79 o 
   1   1   2     4121.02     4373.46     57.12 o 
   2   1   2      336.30      352.67      6.04 o 
   3   1   2     1479.56     1515.15     21.62 o 
   4   1   2     1064.85      929.10     14.66 o 
   5   1   2     4037.39     4096.96     55.83 o 
   6   1   2      798.28      841.19     14.70 o 
   7   1   2        4.64        8.07      2.00 o 
   8   1   2     1159.19     1178.82     25.94 o 
   9   1   2     1997.53     1852.48     37.75 o 
  10   1   2      453.97      435.77     14.49 o 
  11   1   2       75.41       92.92      7.46 o 
  12   1   2      982.71     1063.23     27.79 o 
 -11   2   2     1173.50     1204.85     30.58 o 
 -10   2   2      366.08      403.53     14.63 o 
  -9   2   2     2126.74     2120.26     43.42 o 
  -8   2   2       50.47       54.01      5.63 o 
  -7   2   2      526.11      514.04     14.64 o 
  -6   2   2     1960.52     1698.87    102.26 o 
  -5   2   2     2383.73     2393.04     43.43 o 
  -4   2   2      113.89      110.22      3.85 o 
  -3   2   2       12.91       15.56      1.36 o 
  -2   2   2      533.51      492.22      9.27 o 
  -1   2   2     4917.62     4932.48     66.21 o 
   0   2   2       37.82       49.57      2.28 o 
   1   2   2     3342.74     3575.71     47.29 o 
   2   2   2       75.30       85.11      3.13 o 
   3   2   2     7468.49     7954.02    137.28 o 
   4   2   2      233.13      187.63      5.93 o 
   5   2   2        0.03        1.81      2.47 o 
   6   2   2     2233.78     2302.94     33.73 o 
   7   2   2     3687.65     3593.90     50.92 o 
   8   2   2     1043.58      978.38     37.91 o 
   9   2   2      197.09      193.66      8.84 o 
  10   2   2      961.15      907.39     22.93 o 
  11   2   2      907.44      924.14     35.01 o 
  12   2   2      446.94      532.02     26.71 o 
 -11   3   2      508.62      515.46     18.09 o 
 -10   3   2      402.68      385.17     15.00 o 
  -9   3   2      388.17      377.23     13.77 o 
  -8   3   2      361.08      331.64     12.06 o 
  -7   3   2     2252.14     2156.64     70.53 o 
  -6   3   2      625.90      536.90     23.05 o 
  -5   3   2      182.00      173.62      7.08 o 
  -4   3   2     5323.89     5277.73     72.58 o 
  -3   3   2     5764.00     5635.82     74.79 o 
  -2   3   2      663.78      651.36     10.65 o 
  -1   3   2       46.81       46.12      2.06 o 
   0   3   2    26452.45    27884.84    362.68 o 
   1   3   2     8444.45     9105.58    261.09 o 
   2   3   2      895.08      817.66     16.26 o 
   3   3   2     2056.33     2423.76     47.12 o 
   4   3   2     1088.29      993.08     15.60 o 
   5   3   2     8448.98     9385.67    123.39 o 
   6   3   2      875.04      744.69     16.96 o 
   7   3   2      691.13      729.39     13.85 o 
   8   3   2        6.49       13.94      3.57 o 
   9   3   2     2636.70     2630.90     50.03 o 
  10   3   2     1900.02     1908.71     57.15 o 
  11   3   2      484.59      505.12     24.82 o 
  12   3   2       76.34       77.94     12.53 o 
 -10   4   2     1395.84     1397.69     33.36 o 
  -9   4   2     1821.92     1766.14     38.31 o 
  -8   4   2     1084.91     1018.27     63.06 o 
  -7   4   2      266.08      260.31     10.54 o 
  -6   4   2     1550.15     1565.38     32.00 o 
  -5   4   2     3613.07     3625.64     63.59 o 
  -4   4   2     3468.67     3471.68     48.17 o 
  -3   4   2      432.37      405.84      8.83 o 
  -2   4   2      520.98      460.88      8.69 o 
  -1   4   2     4229.64     4344.11     58.10 o 
   0   4   2     8041.41     8775.88    114.31 o 
   1   4   2      617.43      678.02     10.75 o 
   2   4   2     1045.68     1119.13     21.17 o 
   3   4   2     2181.59     2275.99     31.72 o 
   4   4   2     9300.90    10235.68    143.02 o 
   5   4   2      165.50      217.75      5.62 o 
   6   4   2     1047.77     1087.11     18.94 o 
   7   4   2     1999.73     2005.29     30.70 o 
   8   4   2     2560.65     2415.74     45.23 o 
   9   4   2       69.21       75.30      9.45 o 
  10   4   2      110.36      138.66     12.98 o 
  11   4   2     1585.24     1548.32     51.08 o 
  12   4   2      654.32      621.65     29.89 o 
 -10   5   2      675.00      675.72     20.95 o 
  -9   5   2        0.63        3.44      4.43 o 
  -8   5   2      628.60      594.99     17.65 o 
  -7   5   2     1151.68     1113.08     25.90 o 
  -6   5   2      940.96      859.85     20.85 o 
  -5   5   2       10.88       13.43      3.18 o 
  -4   5   2      819.31      775.05     13.90 o 
  -3   5   2     6900.19     6807.31    112.04 o 
  -2   5   2     5612.25     5640.81     75.54 o 
  -1   5   2      221.08      228.32     10.54 o 
   0   5   2     1124.60     1069.24     16.60 o 
   1   5   2    11448.42    12723.14    165.06 o 
   2   5   2     7816.92     8354.29    225.70 o 
   3   5   2        8.20       27.40      4.77 o 
   4   5   2       38.64       29.22      1.93 o 
   5   5   2     3398.20     3687.19     51.06 o 
   6   5   2     2219.92     2223.79     47.77 o 
   7   5   2      709.89      691.85     17.35 o 
   8   5   2      121.23      116.54      7.00 o 
   9   5   2      569.60      582.41     24.82 o 
  10   5   2     1046.28     1066.58     38.25 o 
  11   5   2      931.54      934.78     36.66 o 
  -9   6   2      631.37      649.64     19.95 o 
  -8   6   2     1948.89     1878.48     39.84 o 
  -7   6   2        7.86        5.12      5.07 o 
  -6   6   2      737.81      705.59     18.55 o 
  -5   6   2     1137.19     1083.11     24.15 o 
  -4   6   2     1112.52      997.46     19.23 o 
  -3   6   2      909.02      896.20     21.90 o 
  -2   6   2      438.74      433.88      9.11 o 
  -1   6   2      930.67      900.27     15.19 o 
   0   6   2     2895.13     2911.76     40.79 o 
   1   6   2     8655.32     9374.60    133.18 o 
   2   6   2        1.58        4.46      2.54 o 
   3   6   2     1707.82     1808.07     33.79 o 
   4   6   2     8288.62     9509.34    153.43 o 
   5   6   2     1280.24     1223.53     31.08 o 
   6   6   2       85.15      100.77      6.06 o 
   7   6   2      655.99      673.55     17.36 o 
   8   6   2     3626.94     3684.79     66.12 o 
   9   6   2      347.14      370.55     12.85 o 
  10   6   2      107.38       95.39     11.49 o 
  11   6   2       22.31       26.81      8.01 o 
  -9   7   2      505.59      493.48     26.31 o 
  -8   7   2      156.81      172.58     15.67 o 
  -7   7   2      411.26      420.08     14.36 o 
  -6   7   2     2140.13     2104.36     42.07 o 
  -5   7   2     1256.94     1244.67     27.36 o 
  -4   7   2       53.23       55.63      3.80 o 
  -3   7   2     2019.36     1948.38     29.94 o 
  -2   7   2     2142.81     2064.40     31.10 o 
  -1   7   2     1285.97     1283.46     20.64 o 
   0   7   2      198.32      195.38      5.58 o 
   1   7   2     1783.44     1775.75     26.60 o 
   2   7   2     2205.06     2256.47     32.70 o 
   3   7   2     2840.34     2996.97     53.07 o 
   4   7   2       48.64       58.59     10.20 o 
   5   7   2      477.83      504.74     14.08 o 
   6   7   2     2442.09     2536.15     47.41 o 
   7   7   2     1561.57     1549.27     45.41 o 
   8   7   2       67.54       80.14      6.57 o 
   9   7   2       37.08       52.06      6.14 o 
  10   7   2     1104.88     1048.83     38.59 o 
  11   7   2      923.39      812.08     34.17 o 
  -8   8   2      566.22      585.99     28.35 o 
  -7   8   2      453.96      442.05     23.03 o 
  -6   8   2      216.63      226.65     10.00 o 
  -5   8   2     1274.16     1321.99     40.26 o 
  -4   8   2     1645.01     1522.22     65.42 o 
  -3   8   2     1274.71     1159.29     20.20 o 
  -2   8   2        7.72       11.66      2.33 o 
  -1   8   2      478.19      459.67     10.15 o 
   0   8   2     3825.11     3769.28     66.83 o 
   1   8   2     1351.29     1297.15     26.57 o 
   2   8   2      426.24      416.10     12.08 o 
   3   8   2      199.12      147.27     21.16 o 
   4   8   2     3943.45     4298.29     74.54 o 
   5   8   2     3105.28     3070.22     55.95 o 
   6   8   2      576.77      599.10     29.29 o 
   7   8   2      223.14      217.14      9.60 o 
   8   8   2     2582.91     2533.32     67.47 o 
   9   8   2      860.40      837.44     28.95 o 
  10   8   2      381.31      376.45     21.19 o 
  11   8   2        0.08       -3.73      4.92 o 
  -7   9   2       27.86       34.57      8.95 o 
  -6   9   2      923.91      988.50     37.00 o 
  -5   9   2     1323.01     1379.57     45.31 o 
  -4   9   2      318.32      286.17     10.64 o 
  -3   9   2     1183.40     1128.43     23.26 o 
  -2   9   2      343.36      342.61      9.06 o 
  -1   9   2     4171.80     4244.04     60.07 o 
   0   9   2      395.81      382.46     11.77 o 
   1   9   2      946.45      911.32     47.75 o 
   2   9   2      646.05      634.70     16.61 o 
   3   9   2     1747.04     1754.79     35.15 o 
   4   9   2       79.24       79.85      6.17 o 
   5   9   2      118.93      122.87      7.68 o 
   6   9   2      205.76      208.79      9.57 o 
   7   9   2     1189.49     1152.99     27.24 o 
   8   9   2       20.22       24.14      4.05 o 
   9   9   2       26.44       38.34      5.27 o 
  10   9   2      534.97      525.81     25.32 o 
  -6  10   2      125.97      142.39     14.52 o 
  -5  10   2      109.51      103.40     11.74 o 
  -4  10   2     1119.16     1164.26     39.34 o 
  -3  10   2      749.89      777.98     20.06 o 
  -2  10   2      741.14      707.86     18.15 o 
  -1  10   2       70.56       86.37      6.17 o 
   0  10   2      643.18      633.17     16.89 o 
   1  10   2     1840.59     1859.39     37.33 o 
   2  10   2     2704.75     2750.78     51.60 o 
   3  10   2       69.10       62.26      5.86 o 
   4  10   2     1822.36     1840.05     37.70 o 
   5  10   2     2969.67     2849.72     54.14 o 
   6  10   2     1437.19     1389.72     31.34 o 
   7  10   2      333.56      333.17     12.88 o 
   8  10   2      356.16      375.16     14.05 o 
   9  10   2      423.82      425.05     15.61 o 
  -5  11   2     1100.38     1142.53     41.38 o 
  -3  11   2       91.45      105.44     10.35 o 
  -2  11   2      615.13      625.18     25.56 o 
  -1  11   2     2559.36     2504.53     48.11 o 
   0  11   2      555.61      569.56     16.41 o 
   1  11   2       56.94       58.03      5.70 o 
   2  11   2       84.41       84.18      6.64 o 
   3  11   2      882.95      910.50     23.00 o 
   4  11   2     1444.81     1359.01     30.71 o 
   5  11   2       64.94       72.32      6.72 o 
   6  11   2       96.96      113.80      8.18 o 
   7  11   2     1667.03     1585.27     67.81 o 
   8  11   2     1090.58     1115.88     28.50 o 
   9  11   2      190.23      193.56     31.66 o 
  -3  12   2       44.98       63.16      8.31 o 
  -2  12   2     1435.50     1399.71     45.66 o 
  -1  12   2       50.35       41.68      7.51 o 
   0  12   2      350.71      364.36     19.55 o 
   1  12   2      803.80      794.38     21.13 o 
   2  12   2      965.89      918.42     23.45 o 
   3  12   2      235.98      234.43     10.33 o 
   4  12   2      100.69      107.45      7.98 o 
   5  12   2      389.82      388.65     14.22 o 
   6  12   2     1728.57     1677.84     37.51 o 
   7  12   2      537.71      503.12     17.33 o 
   8  12   2       40.63       49.49     11.44 o 
  -2  13   2      209.15      206.95     14.42 o 
  -1  13   2      413.81      427.33     22.13 o 
   0  13   2     1147.29     1140.09     41.48 o 
   1  13   2      137.69      140.50     13.83 o 
   2  13   2      134.39      128.12     13.63 o 
   3  13   2      355.88      376.73     13.82 o 
   4  13   2      138.85      157.67     12.41 o 
   5  13   2      152.14      156.21     12.09 o 
   6  13   2       21.32       22.53      8.80 o 
  -4 -12   3     1085.05     1091.90     42.42 o 
  -3 -12   3      198.04      216.40     17.11 o 
  -2 -12   3      152.20      147.91     15.52 o 
  -1 -12   3      246.29      274.54     17.86 o 
   0 -12   3     1058.99      975.57     38.10 o 
   1 -12   3      166.23      167.56     13.58 o 
  -7 -11   3      351.22      414.94     24.07 o 
  -6 -11   3      730.94      714.85     31.88 o 
  -5 -11   3     1014.91      957.36     37.75 o 
  -4 -11   3       30.67       18.10      6.96 o 
  -3 -11   3      159.67      172.78     15.47 o 
  -2 -11   3     1180.63     1149.74     41.88 o 
  -1 -11   3     1076.84     1048.38     39.09 o 
   0 -11   3        8.01        8.06      3.58 o 
   1 -11   3      300.43      297.17     17.56 o 
   2 -11   3      746.63      732.09     21.40 o 
   3 -11   3      737.39      731.04     41.26 o 
  -8 -10   3     1220.22     1237.92     41.98 o 
  -7 -10   3      335.28      362.47     20.54 o 
  -6 -10   3       50.10       55.85      9.30 o 
  -5 -10   3      926.52      913.40     35.31 o 
  -4 -10   3     1031.68     1002.12     37.20 o 
  -3 -10   3     2570.33     2660.41     75.45 o 
  -2 -10   3       56.58       66.35      9.80 o 
  -1 -10   3       61.34       69.68      9.85 o 
   0 -10   3     1531.12     1507.52     33.29 o 
   1 -10   3     1548.27     1514.44     68.91 o 
   2 -10   3     1022.34     1017.71     25.74 o 
   3 -10   3       14.74       20.60      4.26 o 
   4 -10   3      375.95      390.28     14.80 o 
   5 -10   3     1136.19     1165.20     29.76 o 
  -9  -9   3      447.65      444.54     22.08 o 
  -8  -9   3      110.83      120.86     11.59 o 
  -7  -9   3       46.20       45.56      5.29 o 
  -6  -9   3      806.79      830.44     28.00 o 
  -5  -9   3      887.18      955.72     35.01 o 
  -4  -9   3      270.15      273.84     16.51 o 
  -3  -9   3        1.44        8.01      4.72 o 
  -2  -9   3      716.17      705.06     19.94 o 
  -1  -9   3     2493.08     2462.81     47.78 o 
   0  -9   3      212.41      236.16      9.83 o 
   1  -9   3       92.37       97.96      7.16 o 
   2  -9   3      835.35      855.41     22.17 o 
   3  -9   3     1144.79     1172.45     27.89 o 
   4  -9   3     1203.30     1222.43     29.30 o 
   5  -9   3       10.82        9.65      9.10 o 
   6  -9   3      563.37      581.81     29.00 o 
  -9  -8   3        1.82        5.47      3.18 o 
  -8  -8   3     1771.10     1792.23     53.86 o 
  -7  -8   3      997.90     1001.85     24.46 o 
  -6  -8   3     1073.56     1122.63     26.02 o 
  -5  -8   3      296.14      319.23     11.33 o 
  -4  -8   3     1027.67     1017.62     20.37 o 
  -3  -8   3     3210.53     3323.37     60.55 o 
  -2  -8   3      671.87      597.70     56.95 o 
  -1  -8   3       54.83       52.17      5.16 o 
   0  -8   3      577.18      562.55     22.11 o 
   1  -8   3     2634.78     2533.41     55.70 o 
   2  -8   3     2087.96     2117.95     43.29 o 
   3  -8   3       76.68       75.48      6.51 o 
   4  -8   3        5.65       11.65      3.33 o 
   5  -8   3      855.79      855.92     22.65 o 
   6  -8   3     2109.69     2173.79     45.39 o 
   7  -8   3      274.31      285.73     20.54 o 
 -10  -7   3      672.94      660.64     28.85 o 
  -9  -7   3     1120.38     1238.42     42.18 o 
  -8  -7   3      216.78      216.30     13.63 o 
  -7  -7   3      132.89      145.12     14.45 o 
  -6  -7   3      830.13      841.39     29.47 o 
  -5  -7   3     1703.43     1676.90     27.22 o 
  -4  -7   3     3276.99     3412.38     49.37 o 
  -3  -7   3       21.00       24.70      2.86 o 
  -2  -7   3       28.85       35.38      3.05 o 
  -1  -7   3     2872.82     2967.10     63.74 o 
   0  -7   3      442.89      415.62     12.50 o 
   1  -7   3      289.45      286.41     10.14 o 
   2  -7   3      345.18      351.00     11.75 o 
   3  -7   3     1662.06     1688.07     34.93 o 
   4  -7   3      513.39      506.07     17.28 o 
   5  -7   3      362.11      363.65     15.00 o 
   6  -7   3       21.56       31.97      4.77 o 
   7  -7   3      971.76      998.05     39.04 o 
   8  -7   3     1025.05     1160.38     44.96 o 
 -10  -6   3     1134.62     1138.95     40.78 o 
  -9  -6   3      100.91      110.56     11.34 o 
  -8  -6   3      328.27      352.73     18.00 o 
  -7  -6   3      792.38      808.81     19.69 o 
  -6  -6   3     1459.61     1455.55     24.34 o 
  -5  -6   3      128.76      131.38      5.13 o 
  -4  -6   3      257.76      255.25      7.07 o 
  -3  -6   3     2620.96     2674.55     39.00 o 
  -2  -6   3     4869.97     4904.86     67.25 o 
  -1  -6   3      122.34      113.72      5.42 o 
   0  -6   3      123.14      138.68      8.73 o 
   1  -6   3     1750.70     1662.09     65.83 o 
   2  -6   3     2158.19     2138.94     40.93 o 
   3  -6   3      321.69      336.20     15.77 o 
   4  -6   3       50.43       61.33     11.27 o 
   5  -6   3      217.72      214.99      9.25 o 
   6  -6   3      512.12      513.30     15.54 o 
   7  -6   3      335.21      355.81     20.44 o 
   8  -6   3      135.08      123.10     14.22 o 
   9  -6   3      105.08      113.20     13.68 o 
 -11  -5   3       78.89       77.79     10.74 o 
 -10  -5   3      302.80      297.17     17.71 o 
  -9  -5   3     2269.56     2296.63     45.63 o 
  -8  -5   3     1147.41     1173.09     26.43 o 
  -7  -5   3     2062.05     2138.42     41.14 o 
  -6  -5   3      480.72      487.66     10.92 o 
  -5  -5   3     1419.57     1442.95     23.35 o 
  -4  -5   3     2573.48     2770.53     40.07 o 
  -3  -5   3     1873.62     1945.57     29.10 o 
  -2  -5   3      723.89      814.29     14.09 o 
  -1  -5   3     2941.25     2981.32     41.84 o 
   0  -5   3     5976.17     5956.80     79.62 o 
   1  -5   3     1428.67     1402.09     27.77 o 
   2  -5   3       64.85       57.63      6.59 o 
   3  -5   3      738.84      665.78     16.46 o 
   4  -5   3     2773.91     2753.51     50.63 o 
   5  -5   3     1338.83     1382.30     29.27 o 
   6  -5   3      211.24      208.43      8.89 o 
   7  -5   3        2.69        5.10      3.83 o 
   8  -5   3      268.07      290.46     17.90 o 
   9  -5   3      458.27      496.91     25.32 o 
 -11  -4   3      243.64      234.50     15.87 o 
 -10  -4   3      956.39      970.77     50.23 o 
  -9  -4   3      395.77      415.56     13.82 o 
  -8  -4   3       59.86       68.68      5.82 o 
  -7  -4   3      665.47      681.60     18.28 o 
  -6  -4   3     2779.33     2888.79     42.06 o 
  -5  -4   3     1335.43     1403.10     30.94 o 
  -4  -4   3      502.23      618.43     11.67 o 
  -3  -4   3      181.67      153.51      9.52 o 
  -2  -4   3     7183.76     7622.99    165.74 o 
  -1  -4   3     1444.86     1355.56     20.47 o 
   0  -4   3      200.48      204.30      4.88 o 
   1  -4   3     2418.28     2461.51     34.42 o 
   2  -4   3     6730.89     6807.85     90.25 o 
   3  -4   3      934.61      946.13     20.47 o 
   4  -4   3       46.87       44.90      4.92 o 
   5  -4   3     2378.40     2238.60     42.37 o 
   6  -4   3     2254.16     2262.87     43.48 o 
   7  -4   3     1017.36     1081.45     24.78 o 
   8  -4   3      432.46      446.28     22.18 o 
   9  -4   3      101.25      106.38     12.38 o 
  10  -4   3      517.90      523.27     26.31 o 
 -11  -3   3      220.19      222.54     17.90 o 
 -10  -3   3       60.11       56.61      5.71 o 
  -9  -3   3     1931.52     1885.20     45.81 o 
  -8  -3   3     1261.42     1262.95     48.74 o 
  -7  -3   3     1262.47     1289.58     27.46 o 
  -6  -3   3        1.64        5.51      1.77 o 
  -5  -3   3     1259.10     1380.42     21.80 o 
  -4  -3   3     2664.51     2682.41     38.10 o 
  -3  -3   3     2977.16     3172.06     43.89 o 
  -2  -3   3        7.35       12.79      1.88 o 
  -1  -3   3     1191.57     1196.11     27.36 o 
   0  -3   3     3076.37     2992.35     41.36 o 
   1  -3   3     8751.92     9186.42    186.36 o 
   2  -3   3     1080.88     1105.48     16.72 o 
   3  -3   3       24.19       21.06      2.28 o 
   4  -3   3     4037.95     3761.32     51.83 o 
   5  -3   3     4185.55     4154.45     67.72 o 
   6  -3   3      396.65      416.05     16.84 o 
   7  -3   3      238.32      236.48      9.12 o 
   8  -3   3      610.42      624.53     26.66 o 
   9  -3   3     1454.42     1531.81     50.23 o 
  10  -3   3      250.75      270.61     17.66 o 
 -11  -2   3       36.46       50.12      6.01 o 
 -10  -2   3      412.33      413.21     14.44 o 
  -9  -2   3     1711.87     1610.22     66.15 o 
  -8  -2   3      184.73      178.93     12.63 o 
  -7  -2   3     1299.72     1307.57     27.70 o 
  -6  -2   3     1252.73     1249.82     25.90 o 
  -5  -2   3     1796.62     1829.06     27.19 o 
  -4  -2   3     1131.01     1121.41     17.65 o 
  -3  -2   3      214.60      232.56      6.27 o 
  -2  -2   3     6063.51     6442.19     84.78 o 
  -1  -2   3      494.88      471.21      8.18 o 
   0  -2   3     1108.16     1084.80     15.87 o 
   1  -2   3       11.23       15.70      6.37 o 
   2  -2   3     5883.22     5976.63     98.15 o 
   3  -2   3     2590.36     2458.00     34.32 o 
   4  -2   3      147.23      117.47      3.94 o 
   5  -2   3       47.33       59.53      3.28 o 
   6  -2   3     3789.93     3829.42     66.95 o 
   7  -2   3     2466.78     2485.21     46.40 o 
   8  -2   3      514.84      498.40     22.48 o 
   9  -2   3       25.35       28.10      6.37 o 
  10  -2   3      602.90      648.90     28.55 o 
  11  -2   3      604.35      604.59     28.00 o 
 -11  -1   3     1426.53     1347.88     49.71 o 
 -10  -1   3      710.25      688.99     19.87 o 
  -9  -1   3      141.96      156.58     11.19 o 
  -8  -1   3      354.69      361.33     12.38 o 
  -7  -1   3     5952.29     6013.85    136.52 o 
  -6  -1   3      381.81      376.24     11.16 o 
  -5  -1   3      587.15      580.85     15.78 o 
  -4  -1   3     1378.80     1283.28     26.43 o 
  -3  -1   3     7882.04     8565.73    111.84 o 
  -2  -1   3       13.93       13.13      2.98 o 
  -1  -1   3      138.07      134.83      4.56 o 
   0  -1   3     1856.87     1734.57     23.85 o 
   1  -1   3    13332.46    13151.32    209.92 o 
   2  -1   3     4545.98     4769.89     64.44 o 
   3  -1   3      927.18      999.40     15.33 o 
   4  -1   3      377.03      327.77      7.02 o 
   5  -1   3     3818.49     3799.87     52.50 o 
   6  -1   3     3074.02     2997.17     43.00 o 
   7  -1   3      472.54      464.24     10.47 o 
   8  -1   3      546.08      525.96     15.06 o 
   9  -1   3     1625.28     1623.27     50.38 o 
  10  -1   3     1472.01     1484.91     48.54 o 
  11  -1   3       43.32       35.56      7.41 o 
 -11   0   3      151.28      135.03     12.81 o 
 -10   0   3     1691.20     1598.86     35.87 o 
  -9   0   3      646.01      596.62     17.69 o 
  -8   0   3     2165.49     2073.17     41.34 o 
  -7   0   3        2.97        3.98      2.68 o 
  -6   0   3     2624.73     2532.08     46.34 o 
  -5   0   3     5435.25     5376.26     89.93 o 
  -4   0   3     9533.74    10290.24    239.87 o 
  -3   0   3     1048.48     1066.22     20.50 o 
  -2   0   3     3684.30     3803.71     66.39 o 
  -1   0   3     2029.99     1894.14     26.00 o 
   0   0   3    12021.74    12437.23    173.82 o 
   1   0   3       34.78       31.54      1.40 o 
   2   0   3     3491.72     3567.78     47.55 o 
   3   0   3     7163.04     6978.47     91.42 o 
   4   0   3     3122.04     3116.35     42.92 o 
   5   0   3      561.05      531.28     10.22 o 
   6   0   3      604.30      599.61     11.63 o 
   7   0   3     1914.83     1821.18     28.42 o 
   8   0   3     1110.15     1127.94     19.95 o 
   9   0   3     1170.30     1197.79     27.39 o 
  10   0   3       16.85       28.24      4.33 o 
  11   0   3      280.34      271.16     16.16 o 
 -11   1   3      376.26      412.28     15.72 o 
 -10   1   3      732.19      748.45     21.42 o 
  -9   1   3      367.26      359.69     13.17 o 
  -8   1   3        3.18        7.31      5.20 o 
  -7   1   3     1882.77     1767.70     35.47 o 
  -6   1   3      810.19      678.27     16.68 o 
  -5   1   3      399.89      397.01     11.12 o 
  -4   1   3     1912.01     1875.26     95.37 o 
  -3   1   3     5527.59     5188.60    163.68 o 
  -2   1   3     2987.55     2963.81     39.82 o 
  -1   1   3      849.82      810.02     15.42 o 
   0   1   3     1932.78     1955.07     26.50 o 
   1   1   3     7379.36     7668.85     99.57 o 
   2   1   3     3672.98     3842.61     51.06 o 
   3   1   3     2069.56     2139.36     31.99 o 
   4   1   3      319.71      374.64      7.55 o 
   5   1   3     9528.68     9949.86    160.24 o 
   6   1   3     5432.63     5500.94     74.62 o 
   7   1   3     1182.39     1136.07     20.44 o 
   8   1   3        4.46        8.96      3.86 o 
   9   1   3     1641.75     1652.84     34.61 o 
  10   1   3     1856.67     1929.00     40.02 o 
  11   1   3     1225.04     1235.69     35.56 o 
 -11   2   3       21.99       23.49      9.67 o 
 -10   2   3     1094.79     1041.53     26.81 o 
  -9   2   3      109.08      111.71      8.05 o 
  -8   2   3     3129.95     3044.11     72.81 o 
  -7   2   3       11.84       12.33      3.30 o 
  -6   2   3       75.76       72.64      5.34 o 
  -5   2   3     1938.18     1843.48     35.03 o 
  -4   2   3     5149.92     5020.55    147.29 o 
  -3   2   3     1984.28     1954.59     34.92 o 
  -2   2   3      206.24      238.80      4.79 o 
  -1   2   3     2269.34     2129.99     29.07 o 
   0   2   3     8214.32     8701.81    138.25 o 
   1   2   3     4908.71     5131.56    108.05 o 
   2   2   3       62.86       79.99      2.55 o 
   3   2   3      419.90      379.03      7.07 o 
   4   2   3     5203.90     5265.06     70.24 o 
   5   2   3     1526.00     1524.26     23.12 o 
   6   2   3      207.27      230.08      7.86 o 
   7   2   3      896.12      854.83     19.53 o 
   8   2   3     1106.21     1129.74     20.04 o 
   9   2   3      778.20      778.62     19.89 o 
  10   2   3       38.44       39.96      5.15 o 
  11   2   3        1.10        5.77      5.02 o 
  12   2   3      781.77      793.04     33.52 o 
 -11   3   3      848.15      865.23     25.07 o 
 -10   3   3      377.94      388.57     15.24 o 
  -9   3   3      565.19      556.57     17.37 o 
  -8   3   3      261.29      259.05     10.77 o 
  -7   3   3     1006.57      975.50     23.12 o 
  -6   3   3     1235.52     1155.01     25.17 o 
  -5   3   3      481.43      466.83     12.78 o 
  -4   3   3      552.13      617.63     10.67 o 
  -3   3   3     3551.41     3460.85     69.71 o 
  -2   3   3     1415.69     1295.30     19.11 o 
  -1   3   3      567.05      509.59      8.63 o 
   0   3   3     4051.02     4653.89     70.60 o 
   1   3   3     1008.68     1034.64     15.09 o 
   2   3   3     2685.18     2694.30     71.56 o 
   3   3   3     6045.92     6768.22     89.00 o 
   4   3   3      293.23      275.54      6.20 o 
   5   3   3      638.06      603.18     11.10 o 
   6   3   3     3890.35     3976.34     55.30 o 
   7   3   3     3838.21     3934.09     55.64 o 
   8   3   3     2164.68     2076.62     32.37 o 
   9   3   3     1304.95     1248.37     40.19 o 
  10   3   3     1215.07     1245.88     41.58 o 
  11   3   3     1091.67     1087.87     39.49 o 
  12   3   3       62.09       57.89     11.14 o 
 -10   4   3      547.93      551.64     18.48 o 
  -9   4   3      336.81      317.21     12.71 o 
  -8   4   3     4064.74     4018.18     73.36 o 
  -7   4   3      244.98      235.82     23.97 o 
  -6   4   3        0.30        3.64      3.80 o 
  -5   4   3      509.17      466.40     30.54 o 
  -4   4   3     5672.96     5543.87     74.66 o 
  -3   4   3     4954.25     5068.41     68.22 o 
  -2   4   3      138.47      126.88      6.50 o 
  -1   4   3     3258.04     3362.25     45.68 o 
   0   4   3     9079.02     9487.31    123.55 o 
   1   4   3     2507.02     2555.38     35.02 o 
   2   4   3      231.37      298.44      8.05 o 
   3   4   3     1289.78     1370.06     46.15 o 
   4   4   3     5532.49     5868.31     90.48 o 
   5   4   3      354.36      334.73      8.21 o 
   6   4   3      214.11      203.47      5.85 o 
   7   4   3        0.95        3.32      2.84 o 
   8   4   3     1314.65     1334.24     28.37 o 
   9   4   3     1492.13     1489.97     44.14 o 
  10   4   3      582.26      591.61     25.96 o 
  11   4   3       16.56       15.97      6.71 o 
  12   4   3      296.79      310.15     20.79 o 
 -10   5   3      224.32      241.16     12.43 o 
  -9   5   3     2000.74     1983.36     58.49 o 
  -8   5   3      143.09      160.40      8.98 o 
  -7   5   3      732.47      707.86     19.23 o 
  -6   5   3     3202.00     3071.68     56.73 o 
  -5   5   3     2304.61     2227.47     42.32 o 
  -4   5   3       83.53       98.33      3.90 o 
  -3   5   3     2763.51     2849.49    122.75 o 
  -2   5   3     1191.81     1110.79     17.70 o 
  -1   5   3     5412.89     5627.31     82.87 o 
   0   5   3     1947.03     1937.79     27.83 o 
   1   5   3     5310.16     5837.50     77.39 o 
   2   5   3      653.10      642.10     14.36 o 
   3   5   3     6108.58     6505.77    105.96 o 
   4   5   3      351.51      333.67      9.79 o 
   5   5   3       37.65       39.63      4.92 o 
   6   5   3     1542.56     1517.87     63.91 o 
   7   5   3     1066.35     1020.49     39.34 o 
   8   5   3     1029.28      998.43     23.22 o 
   9   5   3      256.81      248.88     10.20 o 
  10   5   3      655.09      626.47     26.91 o 
  11   5   3     1344.97     1302.23     45.41 o 
  -9   6   3      321.49      288.38     12.76 o 
  -8   6   3      630.38      624.21     18.85 o 
  -7   6   3     1029.76      995.46     40.71 o 
  -6   6   3      405.60      408.38     25.02 o 
  -5   6   3       58.22       62.16      5.46 o 
  -4   6   3     4131.62     3957.74     55.56 o 
  -3   6   3     5433.94     5480.49     74.64 o 
  -2   6   3     1316.23     1234.83     20.94 o 
  -1   6   3       61.93       57.29      4.64 o 
   0   6   3     5960.93     6371.89     85.16 o 
   1   6   3    12780.25    14020.78    182.25 o 
   2   6   3     3082.36     3311.40     56.82 o 
   3   6   3      769.98      869.01     18.90 o 
   4   6   3     2401.57     2537.05     45.70 o 
   5   6   3     7112.08     7162.91    258.38 o 
   6   6   3      907.76      870.93     20.31 o 
   7   6   3      100.53      107.94      6.83 o 
   8   6   3      457.67      456.74     22.80 o 
   9   6   3      356.15      346.02     12.45 o 
  10   6   3      959.72      917.13     34.86 o 
  11   6   3      263.79      274.74     18.60 o 
  -9   7   3     1925.55     1958.34     58.74 o 
  -8   7   3      184.65      178.25      9.73 o 
  -7   7   3        2.54        8.97      3.59 o 
  -6   7   3     1041.73     1020.10     24.53 o 
  -5   7   3     2151.76     2074.10     40.91 o 
  -4   7   3     1831.53     1820.93     35.97 o 
  -3   7   3        0.04        1.56      1.79 o 
  -2   7   3     1327.15     1208.66     20.06 o 
  -1   7   3     3808.08     3743.13     52.34 o 
   0   7   3     4381.76     4479.09     61.48 o 
   1   7   3      236.57      241.36      8.88 o 
   2   7   3      404.02      370.00     10.79 o 
   3   7   3     3080.02     3271.39     57.37 o 
   4   7   3     4897.11     4423.05     75.71 o 
   5   7   3     1033.54     1058.45     23.37 o 
   6   7   3      840.25      840.88     20.36 o 
   7   7   3     2230.54     2168.38     42.30 o 
   8   7   3     2074.15     1983.09    101.56 o 
   9   7   3      103.00      124.06      8.30 o 
  10   7   3      303.52      312.94     19.00 o 
  11   7   3     1262.66     1284.77     46.30 o 
  -8   8   3      299.97      311.84     20.54 o 
  -7   8   3     1202.32     1248.22     57.79 o 
  -6   8   3      274.17      251.03     10.64 o 
  -5   8   3       74.56       83.72      6.60 o 
  -4   8   3      148.71      144.05      7.29 o 
  -3   8   3      803.06      732.94     14.54 o 
  -2   8   3     3883.58     3919.37     63.37 o 
  -1   8   3      368.80      360.25      8.80 o 
   0   8   3     1595.12     1514.21     24.02 o 
   1   8   3     2450.33     2222.84    123.22 o 
   2   8   3     7862.45     8328.54    247.91 o 
   3   8   3       23.13       27.81      3.73 o 
   4   8   3      625.22      615.05     17.18 o 
   5   8   3     3634.60     3744.35     80.07 o 
   6   8   3     2732.13     2682.40     50.43 o 
   7   8   3     1418.53     1393.04     30.60 o 
   8   8   3       18.60       26.83      4.35 o 
   9   8   3      560.37      555.01     17.40 o 
  10   8   3     1486.28     1425.13     48.44 o 
  11   8   3      664.94      675.61     31.33 o 
  -7   9   3      123.27      137.37     14.22 o 
  -6   9   3      490.86      488.30     15.87 o 
  -5   9   3     1632.19     1706.43     36.19 o 
  -4   9   3      539.59      547.24     15.83 o 
  -3   9   3      248.76      252.00      7.77 o 
  -2   9   3       36.24       51.33      4.02 o 
  -1   9   3      457.11      443.39     13.00 o 
   0   9   3      872.76      857.20     20.12 o 
   1   9   3     2244.64     2225.77     42.21 o 
   2   9   3      451.18      431.93     13.13 o 
   3   9   3       67.10       73.40      9.15 o 
   4   9   3     2231.56     2267.47     62.17 o 
   5   9   3      121.49      115.46      7.48 o 
   6   9   3        0.28        5.22      3.13 o 
   7   9   3      456.07      461.98     14.92 o 
   8   9   3     1418.53     1403.96     31.95 o 
   9   9   3      653.02      613.85     18.84 o 
  10   9   3        4.58        1.44      5.47 o 
  -6  10   3      631.96      641.49     28.40 o 
  -5  10   3      716.59      715.95     29.34 o 
  -4  10   3       43.30       48.61      5.45 o 
  -3  10   3      679.27      713.00     18.41 o 
  -2  10   3      931.28      880.17     21.24 o 
  -1  10   3      416.97      409.58     14.22 o 
   0  10   3       41.16       42.81      4.86 o 
   1  10   3      344.61      327.16     11.44 o 
   2  10   3     1627.47     1609.34     33.47 o 
   3  10   3     2333.93     2327.70     70.03 o 
   4  10   3       63.53       74.84      6.50 o 
   5  10   3      182.41      183.45     10.72 o 
   6  10   3      523.91      476.04     15.43 o 
   7  10   3      822.57      816.19     22.14 o 
   8  10   3        0.21        2.71      5.22 o 
   9  10   3       19.53       17.38      8.23 o 
  10  10   3       96.29       99.27     12.73 o 
  -2  11   3       26.94       26.41      6.09 o 
  -1  11   3      459.02      464.90     14.46 o 
   0  11   3      706.69      696.54     18.78 o 
   1  11   3      519.15      520.02     15.70 o 
   2  11   3       22.71       27.52      4.33 o 
   3  11   3       12.89       18.89      3.70 o 
   4  11   3     1156.57     1113.17     28.15 o 
   5  11   3     1287.65     1232.02     28.93 o 
   6  11   3      594.23      551.69     17.39 o 
   7  11   3       90.72      100.36      8.09 o 
   8  11   3     1200.58     1197.68     29.98 o 
   9  11   3      726.90      691.67     21.50 o 
  -2  12   3      621.64      649.65     26.96 o 
  -1  12   3      720.01      727.06     24.22 o 
   0  12   3      105.96      111.07      8.18 o 
   1  12   3     1049.49      995.04     24.75 o 
   2  12   3      971.56      993.31     24.96 o 
   3  12   3      698.10      695.65     19.73 o 
   4  12   3       35.93       26.02      4.37 o 
   5  12   3      216.96      226.10     10.78 o 
   6  12   3      203.52      193.68     10.20 o 
   7  12   3      735.88      710.16     21.33 o 
   8  12   3       30.52       35.97      5.93 o 
  -2  13   3       58.74       61.42      9.10 o 
  -1  13   3      141.17      158.31     12.48 o 
   0  13   3      528.41      514.22     24.72 o 
   1  13   3      445.12      455.74     15.45 o 
   2  13   3      268.70      274.14     19.47 o 
   3  13   3       82.60       96.22      7.84 o 
   4  13   3      949.62      953.11     25.44 o 
   5  13   3     1212.19     1108.90     28.37 o 
   6  13   3      226.00      231.02     11.38 o 
   1  14   3       22.59       27.26      6.76 o 
   2  14   3      182.82      180.34     14.67 o 
   3  14   3      660.64      646.51     20.07 o 
  -6 -11   4      110.90      119.91     14.52 o 
  -4 -11   4      292.51      283.74     19.15 o 
  -3 -11   4       41.42       38.35      8.90 o 
  -2 -11   4       58.17       67.09     10.79 o 
  -1 -11   4      462.62      444.64     23.77 o 
   0 -11   4      329.11      315.77     18.75 o 
   1 -11   4       49.16       44.87      5.70 o 
   2 -11   4       70.79       84.30      8.09 o 
  -6 -10   4      471.40      466.12     23.92 o 
  -5 -10   4       87.59      110.61     12.53 o 
  -4 -10   4      484.30      473.33     23.72 o 
  -3 -10   4     1367.46     1353.66     46.15 o 
  -2 -10   4      579.53      559.92     25.86 o 
  -1 -10   4      463.97      468.98     15.34 o 
   0 -10   4       39.67       42.34      8.36 o 
   1 -10   4      644.53      612.02     32.10 o 
   2 -10   4      919.97      967.56     25.25 o 
   3 -10   4      999.77      960.55     29.34 o 
   4 -10   4       79.95       77.05      7.51 o 
  -8  -9   4     1632.45     1686.14     52.27 o 
  -6  -9   4       37.84       32.73      7.31 o 
  -5  -9   4     1525.75     1568.51     49.84 o 
  -4  -9   4     1827.91     1815.75     55.46 o 
  -3  -9   4     1043.29      997.92     24.11 o 
  -2  -9   4      112.93      140.50      8.41 o 
  -1  -9   4      943.76      917.46     22.98 o 
   0  -9   4     1089.65     1106.08     29.77 o 
   1  -9   4      479.94      497.47     24.72 o 
   2  -9   4       14.38       12.83      3.28 o 
   3  -9   4      398.24      389.76     14.10 o 
   4  -9   4      708.18      747.18     21.45 o 
   5  -9   4      487.24      535.03     28.97 o 
  -9  -8   4      120.10      134.04     12.78 o 
  -8  -8   4       26.66       37.40      6.52 o 
  -7  -8   4      272.99      311.64     16.16 o 
  -6  -8   4     1583.86     1659.53     64.43 o 
  -5  -8   4      370.78      374.66     18.75 o 
  -4  -8   4       26.99       31.86      4.50 o 
  -3  -8   4     1082.04     1054.04     24.46 o 
  -2  -8   4     1934.04     1940.26     39.04 o 
  -1  -8   4     1685.25     1688.57     34.98 o 
   0  -8   4      168.82      161.24      8.12 o 
   1  -8   4      822.26      811.92     34.12 o 
   2  -8   4     1772.47     1771.66     37.17 o 
   3  -8   4     2075.89     2060.22     42.25 o 
   4  -8   4       92.08      104.16      7.75 o 
   5  -8   4       59.90       60.56      6.51 o 
   6  -8   4     1280.02     1336.63     31.93 o 
   7  -8   4      654.89      768.67     34.96 o 
 -10  -7   4      121.42      169.20     13.23 o 
  -9  -7   4      244.90      264.15     16.11 o 
  -8  -7   4     1139.88     1219.02     40.44 o 
  -7  -7   4     1351.52     1401.01     43.27 o 
  -6  -7   4      421.38      431.60     11.64 o 
  -5  -7   4      859.00      870.63     20.81 o 
  -4  -7   4     1380.64     1380.34     23.37 o 
  -3  -7   4     1885.21     1830.04     36.49 o 
  -2  -7   4      170.63      163.61      7.63 o 
  -1  -7   4      973.40      943.18     21.95 o 
   0  -7   4     1460.99     1374.38     29.22 o 
   1  -7   4      971.56      945.67     30.21 o 
   2  -7   4      804.78      797.89     20.22 o 
   3  -7   4      885.48      829.99     23.50 o 
   4  -7   4      657.21      652.23     18.30 o 
   5  -7   4     3074.34     3171.59     84.30 o 
   6  -7   4      440.26      467.73     15.68 o 
   7  -7   4       16.57       16.21      7.91 o 
   8  -7   4      287.83      286.03     21.24 o 
 -10  -6   4      987.74     1006.15     37.60 o 
  -9  -6   4      848.51      820.79     31.58 o 
  -8  -6   4       17.43       26.86      5.52 o 
  -7  -6   4       52.30       61.32      7.36 o 
  -6  -6   4     1087.04     1142.59     25.09 o 
  -5  -6   4     1316.96     1269.28     21.72 o 
  -4  -6   4      692.87      693.18     13.67 o 
  -3  -6   4       11.48       16.32      2.40 o 
  -2  -6   4      632.08      620.00     15.86 o 
  -1  -6   4     2562.72     2593.75     47.86 o 
   0  -6   4      197.49      181.49     12.76 o 
   1  -6   4      115.14      130.60      6.84 o 
   2  -6   4      599.62      573.29     15.54 o 
   3  -6   4      241.87      221.07      9.02 o 
   4  -6   4      197.64      193.58      8.73 o 
   5  -6   4        2.18        4.80      2.73 o 
   6  -6   4     1376.51     1408.18     44.91 o 
   7  -6   4     1395.00     1462.30     33.33 o 
   8  -6   4      239.46      268.42     17.95 o 
 -10  -5   4       59.01       50.03      8.21 o 
  -9  -5   4        1.57        3.01      2.20 o 
  -8  -5   4     1093.92     1138.06     26.22 o 
  -7  -5   4     2316.34     2414.27     46.04 o 
  -6  -5   4      803.12      869.02     20.27 o 
  -5  -5   4      299.03      278.68      8.02 o 
  -4  -5   4     1078.24     1042.45     18.66 o 
  -3  -5   4     4798.67     5052.48     69.17 o 
  -2  -5   4     2723.23     2621.31     37.80 o 
  -1  -5   4      460.77      453.10      9.14 o 
   0  -5   4     2472.63     2359.98     43.42 o 
   1  -5   4     3017.74     2840.34     51.34 o 
   2  -5   4     4395.73     4408.09     83.73 o 
   3  -5   4        1.90        4.66      2.45 o 
   4  -5   4       66.11       63.50      5.55 o 
   5  -5   4      236.15      229.63     12.48 o 
   6  -5   4     1286.17     1301.74     29.21 o 
   7  -5   4      583.68      574.86     28.47 o 
   8  -5   4       57.16       77.29     11.04 o 
   9  -5   4      170.33      186.86     15.32 o 
 -11  -4   4       55.34       59.19      9.30 o 
 -10  -4   4      503.72      458.78     15.37 o 
  -9  -4   4     1420.74     1500.49     33.09 o 
  -8  -4   4      175.46      179.63      8.44 o 
  -7  -4   4       50.53       59.10      5.29 o 
  -6  -4   4     1746.51     1849.00     44.61 o 
  -5  -4   4     1309.60     1288.02     26.20 o 
  -4  -4   4     3061.75     3416.62     59.58 o 
  -3  -4   4        3.12        6.24      1.60 o 
  -2  -4   4      451.68      405.36     10.84 o 
  -1  -4   4     3038.58     3110.22     43.32 o 
   0  -4   4      962.13      905.43     14.58 o 
   1  -4   4      301.30      313.48      9.53 o 
   2  -4   4     2622.06     2469.54     45.01 o 
   3  -4   4     3066.45     2799.25    119.51 o 
   4  -4   4     1678.87     1523.79     30.78 o 
   5  -4   4        0.85        5.11      2.54 o 
   6  -4   4      213.11      211.48      8.97 o 
   7  -4   4     1143.88     1152.04     26.54 o 
   8  -4   4     1280.13     1275.62     44.26 o 
   9  -4   4      635.97      690.48     30.54 o 
  10  -4   4        5.39       10.49      5.12 o 
 -11  -3   4      526.34      559.86     53.66 o 
 -10  -3   4      353.27      340.81     14.87 o 
  -9  -3   4       14.73       19.75      3.84 o 
  -8  -3   4      334.52      346.02     12.15 o 
  -7  -3   4      931.06      989.25     22.87 o 
  -6  -3   4     1332.55     1337.42     27.68 o 
  -5  -3   4       15.03       24.79      2.52 o 
  -4  -3   4     1458.74     1511.18     28.88 o 
  -3  -3   4     3182.39     3095.88     43.30 o 
  -2  -3   4     7617.06     8004.17    105.40 o 
  -1  -3   4      251.03      273.98      6.07 o 
   0  -3   4     1159.73     1214.40     18.25 o 
   1  -3   4     8507.05     8537.49    139.41 o 
   2  -3   4     4450.17     4356.75     74.06 o 
   3  -3   4     1184.91     1167.04     35.19 o 
   4  -3   4      905.30      853.61     19.26 o 
   5  -3   4     3691.15     3452.01    183.52 o 
   6  -3   4     1608.82     1635.02     33.27 o 
   7  -3   4      545.17      541.72     15.55 o 
   8  -3   4      220.05      225.95     15.02 o 
   9  -3   4      651.30      679.59     29.39 o 
  10  -3   4      765.86      904.34     36.31 o 
 -11  -2   4       14.61       26.00      4.38 o 
 -10  -2   4      122.47      116.69      7.61 o 
  -9  -2   4     2561.23     2419.68     47.83 o 
  -8  -2   4      249.44      234.34      9.69 o 
  -7  -2   4      402.76      386.68     12.29 o 
  -6  -2   4      719.51      700.96     19.47 o 
  -5  -2   4     1384.19     1297.87     20.53 o 
  -4  -2   4     4165.56     4340.42     59.09 o 
  -3  -2   4      497.20      426.64      8.40 o 
  -2  -2   4       30.58       55.84      2.78 o 
  -1  -2   4     1120.36     1059.90     16.22 o 
   0  -2   4     7042.45     6936.14     91.10 o 
   1  -2   4     1475.02     1472.23     27.46 o 
   2  -2   4     1732.21     1882.44     34.28 o 
   3  -2   4     1721.71     1634.43     23.80 o 
   4  -2   4     2625.65     2429.09     34.69 o 
   5  -2   4     3312.82     2980.99    248.48 o 
   6  -2   4      168.07      154.34      8.38 o 
   7  -2   4     1760.34     1702.53     34.43 o 
   8  -2   4     1335.55     1386.03     37.05 o 
   9  -2   4     1577.10     1623.42     51.82 o 
  10  -2   4      102.85      123.15     12.68 o 
 -11  -1   4      667.82      680.01     24.25 o 
 -10  -1   4     1149.13     1085.19     31.06 o 
  -9  -1   4      277.77      253.40     10.65 o 
  -8  -1   4        2.51        2.38      2.66 o 
  -7  -1   4     1650.58     1608.88     63.26 o 
  -6  -1   4      618.99      581.81     15.12 o 
  -5  -1   4     1745.73     1894.32     35.63 o 
  -4  -1   4     2014.26     2406.47     81.82 o 
  -3  -1   4      357.41      280.56      7.08 o 
  -2  -1   4     9775.66    10367.31    166.64 o 
  -1  -1   4     3689.93     3728.70     49.96 o 
   0  -1   4     1316.66     1423.20     20.36 o 
   1  -1   4     3985.14     3868.89     51.73 o 
   2  -1   4    10796.74    10856.56    177.25 o 
   3  -1   4     1851.88     1854.50     26.51 o 
   4  -1   4      605.30      542.18     10.03 o 
   5  -1   4     1946.52     1913.78     28.52 o 
   6  -1   4     3225.97     3297.00     47.09 o 
   7  -1   4     1290.62     1324.03     27.84 o 
   8  -1   4      291.68      299.31     10.55 o 
   9  -1   4      546.96      521.43     23.18 o 
  10  -1   4     1435.17     1451.98     47.90 o 
  11  -1   4     1226.97     1260.35     44.66 o 
 -11   0   4      138.61      150.47      9.33 o 
 -10   0   4      125.78      119.93      8.53 o 
  -9   0   4     2389.20     2335.69     63.49 o 
  -8   0   4     3687.13     3543.21     67.17 o 
  -7   0   4     1962.42     2032.06     39.86 o 
  -6   0   4      315.05      289.06     10.97 o 
  -5   0   4     2122.51     2062.81     38.27 o 
  -4   0   4     3636.22     3577.36     97.16 o 
  -3   0   4     5856.04     5803.91     76.80 o 
  -2   0   4      670.19      734.59     11.67 o 
  -1   0   4      237.52      175.15      4.47 o 
   0   0   4     7428.55     7209.00    116.34 o 
   1   0   4    10238.02    10244.86    215.84 o 
   2   0   4     4007.17     4293.39     57.15 o 
   3   0   4      128.85       91.99      4.12 o 
   4   0   4     3982.55     3864.09     52.66 o 
   5   0   4     6615.09     6695.15     89.43 o 
   6   0   4     2294.06     2316.37     47.11 o 
   7   0   4      101.12       97.73      4.71 o 
   8   0   4       91.16       94.65      4.95 o 
   9   0   4     2229.47     2326.93     66.05 o 
  10   0   4      945.00     1021.82     36.61 o 
  11   0   4        2.92        0.35      3.43 o 
 -11   1   4      173.68      202.68     10.90 o 
 -10   1   4      901.33      919.25     33.40 o 
  -9   1   4      242.41      235.59     10.57 o 
  -8   1   4     1155.16     1055.14     25.10 o 
  -7   1   4     2580.05     2589.52     48.92 o 
  -6   1   4     2589.58     2401.55     44.74 o 
  -5   1   4     2195.99     2268.13     41.70 o 
  -4   1   4        5.14        4.37      2.13 o 
  -3   1   4      228.46      206.98      6.47 o 
  -2   1   4     7028.90     7045.62     92.22 o 
  -1   1   4     2326.22     2205.34     36.15 o 
   0   1   4       15.06       15.62      1.92 o 
   1   1   4       79.52       77.84      3.82 o 
   2   1   4     4371.78     4315.44     57.39 o 
   3   1   4     5045.63     5055.13     67.33 o 
   4   1   4     2530.75     2586.53     46.29 o 
   5   1   4      816.28      835.82     14.40 o 
   6   1   4     3538.11     3709.65     52.03 o 
   7   1   4     2950.21     2849.57     42.97 o 
   8   1   4     1676.59     1572.59     25.95 o 
   9   1   4       46.29       49.18      5.34 o 
  10   1   4      193.64      210.62      9.49 o 
  11   1   4      921.88      934.83     34.17 o 
 -11   2   4      453.04      425.23     16.28 o 
 -10   2   4       52.08       59.19      6.94 o 
  -9   2   4      378.96      362.12     13.45 o 
  -8   2   4     1162.17     1156.43     29.22 o 
  -7   2   4     2270.22     2156.03     80.82 o 
  -6   2   4     1562.21     1571.49     31.95 o 
  -5   2   4     2876.80     2863.39     51.45 o 
  -4   2   4     2173.36     1915.38     35.48 o 
  -3   2   4    16917.73    17604.92    277.91 o 
  -2   2   4      129.53       88.71      2.92 o 
  -1   2   4      680.64      681.58     10.97 o 
   0   2   4     1362.39     1355.34     19.42 o 
   1   2   4     9058.35     9047.54    161.33 o 
   2   2   4      862.64      864.35     29.29 o 
   3   2   4     1970.69     2085.77     29.42 o 
   4   2   4      546.77      476.64      9.06 o 
   5   2   4     1695.12     1722.72     25.87 o 
   6   2   4     3302.59     3291.81     46.67 o 
   7   2   4      499.79      478.65     15.81 o 
   8   2   4      284.17      250.40      7.49 o 
   9   2   4     1137.74     1196.38     21.80 o 
  10   2   4     1486.18     1454.97     46.01 o 
  11   2   4       24.16       31.04      7.11 o 
 -10   3   4     1357.47     1336.03     32.64 o 
  -9   3   4      492.21      445.87     15.41 o 
  -8   3   4      569.93      502.94     15.80 o 
  -7   3   4        0.86        3.12      2.74 o 
  -6   3   4      984.48      892.81     21.21 o 
  -5   3   4     1803.63     1660.13     32.69 o 
  -4   3   4     3657.28     3613.33     64.18 o 
  -3   3   4        0.04        5.95      2.38 o 
  -2   3   4     3464.60     3614.64     48.94 o 
  -1   3   4     8694.50     8946.62    116.62 o 
   0   3   4     4498.50     4355.45     57.92 o 
   1   3   4      170.78      154.04      3.85 o 
   2   3   4     3754.42     4129.22     67.42 o 
   3   3   4     5908.89     6247.80     82.62 o 
   4   3   4     2510.06     2601.97     36.59 o 
   5   3   4      376.24      378.04      8.12 o 
   6   3   4      946.91      910.92     16.02 o 
   7   3   4      870.02      803.78     15.17 o 
   8   3   4     1647.52     1703.68     27.72 o 
   9   3   4       57.43       61.43      5.87 o 
  10   3   4      127.77      146.32     11.69 o 
  11   3   4      292.92      338.80     19.45 o 
 -10   4   4      786.94      748.38     22.37 o 
  -9   4   4       15.47       24.97      5.06 o 
  -8   4   4     1464.49     1439.16     32.45 o 
  -7   4   4     1008.00      978.46     23.80 o 
  -6   4   4     2143.46     2132.64     41.63 o 
  -5   4   4        5.43        8.58      2.70 o 
  -4   4   4      898.74      785.14     18.08 o 
  -3   4   4     4762.10     4726.54     96.15 o 
  -2   4   4     1749.63     1623.15     23.92 o 
  -1   4   4       58.89       59.58      3.02 o 
   0   4   4      470.80      504.63      8.94 o 
   1   4   4    10800.88    11333.86    160.63 o 
   2   4   4     1702.46     1587.03     37.69 o 
   3   4   4       37.80       30.00      2.06 o 
   4   4   4      382.20      404.66      8.03 o 
   5   4   4     3800.52     3934.69     54.33 o 
   6   4   4     4496.59     4668.71     64.38 o 
   7   4   4     1093.62     1097.00     26.73 o 
   8   4   4       59.57       56.78      5.49 o 
   9   4   4      701.89      701.92     18.70 o 
  10   4   4     1351.72     1333.27     43.82 o 
  11   4   4      590.72      666.41     29.19 o 
 -10   5   4      809.22      828.17     24.45 o 
  -9   5   4      380.83      369.58     14.52 o 
  -8   5   4     1741.19     1676.98     36.74 o 
  -7   5   4      407.64      407.93     13.88 o 
  -6   5   4     1030.84     1025.02     24.08 o 
  -5   5   4     1454.54     1409.69     29.60 o 
  -4   5   4     5585.31     5457.85     92.43 o 
  -3   5   4      425.86      417.05     10.58 o 
  -2   5   4        0.81        4.72      1.95 o 
  -1   5   4     1529.21     1464.78     25.21 o 
   0   5   4     8017.52     8331.21    109.40 o 
   1   5   4     1750.45     1918.92     27.42 o 
   2   5   4      833.32      890.57     32.93 o 
   3   5   4     2426.03     2299.84     40.99 o 
   4   5   4     2954.33     3025.25     52.89 o 
   5   5   4      634.04      580.24     14.65 o 
   6   5   4      361.56      355.32     15.49 o 
   7   5   4     1075.28      973.94     22.37 o 
   8   5   4     1276.02     1314.79     28.64 o 
   9   5   4      292.75      280.37     10.99 o 
  10   5   4      560.36      535.85     24.67 o 
  11   5   4      131.24      143.29     14.37 o 
  -9   6   4      304.17      322.96     13.77 o 
  -8   6   4       74.31       79.27      7.47 o 
  -7   6   4      821.33      841.34     22.26 o 
  -6   6   4     1359.95     1326.33     29.52 o 
  -5   6   4     1705.66     1656.13     33.99 o 
  -4   6   4      187.66      185.98     18.53 o 
  -3   6   4     3594.61     3741.19     52.53 o 
  -2   6   4     2513.35     2409.94     35.04 o 
  -1   6   4     1102.85     1082.96     17.67 o 
   0   6   4      758.94      765.85     13.21 o 
   1   6   4     2877.57     2847.49     46.53 o 
   2   6   4     1155.19     1108.65     22.59 o 
   3   6   4     2783.45     2928.32     51.43 o 
   4   6   4      686.73      741.38     18.58 o 
   5   6   4     1393.31     1261.23     36.43 o 
   6   6   4     2117.02     2075.47     60.90 o 
   7   6   4     2629.87     2673.96    114.94 o 
   8   6   4      936.80      913.83     22.54 o 
   9   6   4      578.80      559.28     26.14 o 
  10   6   4     1421.32     1435.12     47.50 o 
  11   6   4      929.57      891.41     36.11 o 
  -9   7   4      419.24      414.77     16.24 o 
  -8   7   4      864.75      857.07     23.76 o 
  -7   7   4      289.96      301.44     12.19 o 
  -6   7   4      170.69      154.47      8.18 o 
  -5   7   4      196.60      197.55      8.94 o 
  -4   7   4     2632.21     2516.84     47.37 o 
  -3   7   4     3608.34     3516.88     66.03 o 
  -2   7   4      487.03      472.81     10.19 o 
  -1   7   4      860.70      841.46     15.00 o 
   0   7   4     9691.08     9766.30    128.86 o 
   1   7   4     3522.21     3588.42     61.91 o 
   2   7   4      214.76      213.99      7.88 o 
   3   7   4       39.44       54.16     22.23 o 
   4   7   4     3659.02     3753.13     79.73 o 
   5   7   4     1622.34     1619.65     32.64 o 
   6   7   4      101.06       93.48      6.51 o 
   7   7   4        8.73       12.11      3.56 o 
   8   7   4     1372.15     1421.08     39.54 o 
   9   7   4     1557.39     1499.06     33.31 o 
  10   7   4      222.69      227.30     10.87 o 
  11   7   4       50.91       61.08     10.99 o 
  -8   8   4        1.24        6.76      4.13 o 
  -7   8   4      431.38      438.13     20.07 o 
  -6   8   4      364.96      388.43     13.77 o 
  -5   8   4      565.66      553.41     16.39 o 
  -4   8   4       38.36       38.56      4.65 o 
  -3   8   4      699.71      648.64     31.15 o 
  -2   8   4      536.43      537.04     11.59 o 
  -1   8   4     1038.03     1042.23     22.61 o 
   0   8   4      371.29      381.82     12.91 o 
   1   8   4     2351.09     2223.57     64.81 o 
   2   8   4     4406.16     4648.08     79.42 o 
   3   8   4     2078.17     2108.97     40.15 o 
   4   8   4      336.90      323.79     11.99 o 
   5   8   4      153.96      134.37      7.29 o 
   6   8   4     1152.68     1104.32     25.39 o 
   7   8   4     1656.70     1670.37     43.49 o 
   8   8   4     1630.56     1484.76     32.79 o 
   9   8   4        4.93        6.56      3.63 o 
  10   8   4      457.55      472.71     20.17 o 
  11   8   4     2010.58     1955.46     62.62 o 
  -7   9   4      467.02      504.88     17.18 o 
  -6   9   4       77.98       86.84      8.78 o 
  -5   9   4      136.74      141.88      8.28 o 
  -4   9   4      857.89      834.01     21.34 o 
  -3   9   4     1012.72      968.24     18.28 o 
  -2   9   4      619.76      586.11     12.69 o 
  -1   9   4       58.99       62.22      5.24 o 
   0   9   4       98.73       97.64     10.94 o 
   1   9   4     1842.99     1860.90     36.68 o 
   2   9   4     1763.64     1782.95     35.58 o 
   3   9   4      286.40      301.70     10.79 o 
   4   9   4     1927.68     1921.35     50.51 o 
   5   9   4     1956.29     1910.98     38.62 o 
   6   9   4      153.27      145.61      7.86 o 
   7   9   4       63.66       65.65      6.38 o 
   8   9   4     1198.30     1117.93     33.42 o 
   9   9   4      466.13      488.95     16.70 o 
  10   9   4      587.95      539.51     18.25 o 
  -6  10   4      437.22      446.66     16.74 o 
  -5  10   4     1008.61     1018.29     25.35 o 
  -4  10   4      507.49      497.04     15.44 o 
  -3  10   4      227.65      232.07     13.38 o 
  -2  10   4     1028.52     1070.33     24.55 o 
  -1  10   4     1398.43     1395.97     29.83 o 
   0  10   4      527.15      508.14     14.91 o 
   1  10   4       41.59       31.42      4.42 o 
   2  10   4        3.34       17.11      4.85 o 
   3  10   4      944.73      913.73     22.50 o 
   4  10   4      789.56      774.61     20.35 o 
   5  10   4      565.72      500.30     15.55 o 
   6  10   4       41.08       43.98      8.31 o 
   7  10   4      803.24      775.39     21.42 o 
   8  10   4      247.55      239.18     11.03 o 
   9  10   4        4.76       12.38      4.15 o 
  -4  11   4      637.32      641.44     25.96 o 
  -3  11   4      282.07      324.53     16.51 o 
  -2  11   4     1166.39     1120.95     26.07 o 
  -1  11   4       94.08       94.13      6.84 o 
   0  11   4     2029.50     1970.03     39.96 o 
   1  11   4      982.34      985.22     24.03 o 
   2  11   4     1918.41     1861.70     38.59 o 
   3  11   4       17.85       18.62      3.87 o 
   4  11   4      597.43      611.69     17.98 o 
   5  11   4     1876.91     1804.84     38.45 o 
   6  11   4     1376.22     1289.10     30.43 o 
   7  11   4      841.35      801.58     22.48 o 
   8  11   4       91.59       99.75      8.58 o 
   9  11   4      223.76      229.31     11.72 o 
  -2  12   4      283.97      309.49     11.65 o 
  -1  12   4      953.85      954.73     24.00 o 
   0  12   4      922.90      981.54     24.44 o 
   1  12   4      139.17      144.65      8.21 o 
   2  12   4      241.94      252.01     10.75 o 
   3  12   4      465.09      496.82     16.10 o 
   4  12   4     1004.91      975.83     25.09 o 
   5  12   4       10.02       13.46      6.81 o 
   6  12   4       20.03       22.00      5.10 o 
   7  12   4      648.59      640.17     20.15 o 
   8  12   4      528.96      485.49     17.49 o 
  -1  13   4      138.22      125.58     12.53 o 
   0  13   4      246.42      249.86     10.87 o 
   1  13   4      483.51      509.77     16.67 o 
   2  13   4     1368.22     1331.41     31.61 o 
   3  13   4      666.00      645.89     19.58 o 
   4  13   4       90.16      109.82      8.53 o 
   5  13   4     1606.96     1495.04     35.41 o 
   6  13   4      994.64      962.68     28.35 o 
   1  14   4      727.33      751.80     21.94 o 
   2  14   4        8.86        8.86      5.37 o 
   3  14   4        3.63        9.37      3.36 o 
  -4 -11   5      159.36      170.49     16.21 o 
  -3 -11   5      637.82      599.81     28.85 o 
  -2 -11   5      140.98      137.77     14.47 o 
  -1 -11   5       12.03        7.61      6.27 o 
   0 -11   5      215.53      218.89     15.77 o 
   1 -11   5      609.88      599.69     19.48 o 
  -6 -10   5      326.24      348.15     20.49 o 
  -5 -10   5      828.40      840.63     34.42 o 
  -4 -10   5       80.97       86.99     11.69 o 
  -3 -10   5        0.32        0.35      4.48 o 
  -2 -10   5      301.29      301.05     18.50 o 
  -1 -10   5     1309.89     1305.62     49.64 o 
   0 -10   5      361.46      366.00     27.13 o 
   1 -10   5       71.79       80.78      7.36 o 
   2 -10   5      132.69      144.17     19.57 o 
   3 -10   5      587.63      582.44     19.15 o 
  -6  -9   5      161.22      168.75     12.98 o 
  -5  -9   5      150.59      162.44     12.78 o 
  -4  -9   5      703.73      754.74     30.64 o 
  -3  -9   5      361.76      351.79     35.39 o 
  -2  -9   5      165.26      166.33     11.99 o 
  -1  -9   5      274.58      279.46     11.33 o 
   0  -9   5      462.60      468.01     15.42 o 
   1  -9   5      621.39      598.19     23.28 o 
   2  -9   5     1021.44     1005.88     25.60 o 
   3  -9   5       63.42       74.24      7.34 o 
   4  -9   5      127.71      138.05      9.47 o 
   5  -9   5      538.60      555.15     18.78 o 
  -8  -8   5      362.15      380.68     19.10 o 
  -6  -8   5      700.66      720.72     28.40 o 
  -5  -8   5     2129.23     2251.33     45.02 o 
  -4  -8   5      683.96      726.84     19.62 o 
  -3  -8   5      102.15      107.74      7.24 o 
  -2  -8   5      630.76      674.17     29.44 o 
  -1  -8   5     1400.98     1364.91     30.32 o 
   0  -8   5      926.79      936.14     23.39 o 
   1  -8   5       78.65       82.95      6.82 o 
   2  -8   5      254.55      243.56     10.55 o 
   3  -8   5      500.38      514.52     16.37 o 
   4  -8   5     1010.45     1045.61     26.44 o 
   5  -8   5        0.60        8.35      7.09 o 
   6  -8   5      241.41      249.93     20.32 o 
  -9  -7   5       14.29       23.77      5.52 o 
  -8  -7   5      456.97      473.09     21.78 o 
  -7  -7   5      963.58      992.33     34.07 o 
  -6  -7   5      482.24      490.02     19.17 o 
  -5  -7   5       44.50       53.99      5.52 o 
  -4  -7   5      594.54      582.72     16.34 o 
  -3  -7   5     2935.35     2980.26     55.58 o 
  -2  -7   5      470.04      455.02     13.89 o 
  -1  -7   5      174.10      175.39     15.62 o 
   0  -7   5     1570.71     1528.65     32.47 o 
   1  -7   5     1806.43     1757.32     36.31 o 
   2  -7   5     1779.79     1796.88     37.28 o 
   3  -7   5     1149.76     1162.31     27.27 o 
   4  -7   5      287.23      282.29     14.47 o 
   5  -7   5      923.90      923.29     24.00 o 
   6  -7   5     1508.22     1536.67     35.25 o 
   7  -7   5      743.38      727.84     21.74 o 
 -10  -6   5      166.57      159.85     12.83 o 
  -9  -6   5      608.67      624.08     26.51 o 
  -8  -6   5     1140.67     1186.18     27.50 o 
  -7  -6   5      467.57      522.65     15.35 o 
  -6  -6   5        3.07        6.33      2.58 o 
  -5  -6   5     1651.61     1679.23     27.46 o 
  -4  -6   5     2295.69     2350.82     43.64 o 
  -3  -6   5     2004.49     2056.69     39.95 o 
  -2  -6   5       33.94       36.30      4.77 o 
  -1  -6   5     2740.21     2706.59     50.38 o 
   0  -6   5      707.03      678.10     17.53 o 
   1  -6   5      173.60      182.82     11.89 o 
   2  -6   5      849.41      823.91     20.79 o 
   3  -6   5     1024.01      981.63     23.46 o 
   4  -6   5      824.92      843.47     21.52 o 
   5  -6   5      232.15      247.84     10.47 o 
   6  -6   5      257.03      254.57     11.07 o 
   7  -6   5      562.53      567.29     17.79 o 
   8  -6   5     1655.98     1787.00     59.43 o 
 -10  -5   5     1007.12     1008.24     37.45 o 
  -9  -5   5      415.71      399.66     13.76 o 
  -8  -5   5      344.46      356.93     12.47 o 
  -7  -5   5      749.10      754.39     19.36 o 
  -6  -5   5     2738.16     2861.23     52.75 o 
  -5  -5   5      137.92      128.99      5.95 o 
  -4  -5   5      179.69      170.13      5.73 o 
  -3  -5   5     2284.55     2326.73     41.93 o 
  -2  -5   5     4517.06     4206.68     73.15 o 
  -1  -5   5     2476.72     2350.38     43.91 o 
   0  -5   5      491.56      483.93     17.26 o 
   1  -5   5     1580.65     1547.41     31.26 o 
   2  -5   5     3498.21     3493.69     62.68 o 
   3  -5   5     4018.73     4073.74     72.44 o 
   4  -5   5        4.52       14.32      7.09 o 
   5  -5   5       14.25       13.03      3.51 o 
   6  -5   5     1531.34     1559.38     34.04 o 
   7  -5   5     1304.94     1349.61     62.37 o 
   8  -5   5        6.42       13.38      4.87 o 
   9  -5   5       11.22       23.52      6.66 o 
 -10  -4   5      150.18      158.82      8.49 o 
  -9  -4   5      954.21      966.52     24.32 o 
  -8  -4   5     1050.92     1012.96     24.33 o 
  -7  -4   5     1861.51     1855.26     53.64 o 
  -6  -4   5      224.34      198.56     12.41 o 
  -5  -4   5     1132.62     1092.64     18.95 o 
  -4  -4   5     5615.59     5933.90     80.70 o 
  -3  -4   5     2004.28     2108.91     31.41 o 
  -2  -4   5     1018.41     1028.04     17.11 o 
  -1  -4   5     1801.94     1844.12     27.42 o 
   0  -4   5     3903.36     3885.92     67.48 o 
   1  -4   5     3034.40     2770.27     93.60 o 
   2  -4   5     2873.45     2832.20     51.44 o 
   3  -4   5     2253.95     2200.94     41.90 o 
   4  -4   5     1358.55     1329.61     28.31 o 
   5  -4   5     4777.23     4884.40     85.62 o 
   6  -4   5     1084.89     1093.66     25.42 o 
   7  -4   5      229.45      236.86     10.11 o 
   8  -4   5      435.62      468.20     16.11 o 
   9  -4   5      792.63      927.72     37.40 o 
 -11  -3   5      190.40      195.40     10.59 o 
 -10  -3   5      684.37      719.58     29.62 o 
  -9  -3   5      736.40      692.52     32.55 o 
  -8  -3   5        0.31        7.33      2.99 o 
  -7  -3   5      189.70      183.09      8.25 o 
  -6  -3   5     2233.98     2288.66     43.23 o 
  -5  -3   5      996.81      960.32     16.77 o 
  -4  -3   5      253.40      259.13      6.75 o 
  -3  -3   5      600.27      612.07     12.55 o 
  -2  -3   5     5899.38     6284.59     83.99 o 
  -1  -3   5     2579.60     2542.67     35.94 o 
   0  -3   5      523.87      496.97      9.79 o 
   1  -3   5      253.94      279.77      8.83 o 
   2  -3   5     1561.33     1497.06     30.19 o 
   3  -3   5     3803.93     3722.34    153.73 o 
   4  -3   5     1108.20     1061.23     30.91 o 
   5  -3   5       71.28       68.30      5.45 o 
   6  -3   5     1226.56     1184.09     26.45 o 
   7  -3   5     5323.14     5498.72     96.27 o 
   8  -3   5      495.16      478.33     15.07 o 
   9  -3   5       84.49      127.22     13.08 o 
  10  -3   5      623.88      653.63     29.94 o 
 -11  -2   5      430.01      517.70     24.47 o 
 -10  -2   5        6.06       15.79      3.26 o 
  -9  -2   5      663.34      651.98     18.67 o 
  -8  -2   5      146.57      152.89     12.04 o 
  -7  -2   5     2529.85     2519.90     47.97 o 
  -6  -2   5      536.73      494.86     13.89 o 
  -5  -2   5       10.49       11.42      2.64 o 
  -4  -2   5      889.22      832.22     16.53 o 
  -3  -2   5     3506.66     3566.72     49.27 o 
  -2  -2   5     4481.61     4753.68     64.13 o 
  -1  -2   5       44.64       46.81      2.61 o 
   0  -2   5     7944.42     8206.71    107.59 o 
   1  -2   5     1619.29     1466.95     28.09 o 
   2  -2   5     4441.89     4545.71     76.99 o 
   3  -2   5      501.35      510.20     19.87 o 
   4  -2   5      374.06      365.58     12.66 o 
   5  -2   5     2546.96     2630.05     48.41 o 
   6  -2   5     1476.94     1498.91     31.01 o 
   7  -2   5      709.78      691.80     18.21 o 
   8  -2   5       47.31       50.40      5.46 o 
   9  -2   5     1533.78     1543.60     50.38 o 
  10  -2   5     1048.67     1149.94     42.03 o 
 -11  -1   5       76.51       89.51      7.82 o 
 -10  -1   5      609.13      593.36     19.42 o 
  -9  -1   5     1253.75     1221.28     28.75 o 
  -8  -1   5      254.40      256.99     11.96 o 
  -7  -1   5      122.03      119.57     10.87 o 
  -6  -1   5     1493.76     1464.46     30.12 o 
  -5  -1   5     1825.20     1756.14     41.78 o 
  -4  -1   5      821.72      803.83     23.03 o 
  -3  -1   5     1348.73     1388.38     22.30 o 
  -2  -1   5     1007.15      905.47     14.56 o 
  -1  -1   5     2110.23     1865.03     26.69 o 
   0  -1   5     1353.04     1304.52     19.29 o 
   1  -1   5     3181.07     3354.14     45.46 o 
   2  -1   5     3321.84     3280.94     44.72 o 
   3  -1   5      432.27      321.64      7.46 o 
   4  -1   5     2354.84     2297.28     33.04 o 
   5  -1   5      327.43      327.35     23.90 o 
   6  -1   5      275.04      253.74      9.21 o 
   7  -1   5      666.24      674.16     17.47 o 
   8  -1   5      915.98      931.99     22.45 o 
   9  -1   5      885.29      897.43     33.62 o 
  10  -1   5      193.25      234.40     15.22 o 
 -11   0   5      530.83      514.70     18.04 o 
 -10   0   5      620.56      597.82     18.79 o 
  -9   0   5      192.32      181.16     11.79 o 
  -8   0   5     1102.86     1081.94     34.59 o 
  -7   0   5     2055.78     2020.67     41.55 o 
  -6   0   5      803.46      809.45     19.40 o 
  -5   0   5      100.34      107.43      5.58 o 
  -4   0   5     2479.57     2406.50     66.19 o 
  -3   0   5     4020.18     3715.63     50.61 o 
  -2   0   5     3687.52     3600.03     70.59 o 
  -1   0   5      391.77      418.16      7.81 o 
   0   0   5      989.74      980.01     15.03 o 
   1   0   5     7865.54     7659.15    117.19 o 
   2   0   5     9729.92    10088.48    131.37 o 
   3   0   5     2186.81     2280.31     32.23 o 
   4   0   5        8.55        4.74      1.40 o 
   5   0   5     3497.81     3357.28     47.17 o 
   6   0   5     2719.36     2538.96     68.44 o 
   7   0   5       42.96       55.17      4.95 o 
   8   0   5      174.65      175.19      9.52 o 
   9   0   5      479.79      487.36     21.88 o 
  10   0   5      332.72      344.37     18.30 o 
  11   0   5      258.64      251.12     15.97 o 
 -11   1   5       36.63       48.46      6.56 o 
 -10   1   5      548.22      530.91     23.75 o 
  -9   1   5     1659.03     1529.44     34.30 o 
  -8   1   5     2507.16     2359.35     46.63 o 
  -7   1   5        4.09       11.02      3.30 o 
  -6   1   5     1094.68     1102.48     24.29 o 
  -5   1   5     2429.14     2303.74     42.66 o 
  -4   1   5     4115.41     4040.17    102.68 o 
  -3   1   5       86.39       63.73      2.76 o 
  -2   1   5     1738.56     1732.41     24.94 o 
  -1   1   5     1697.37     1594.39     22.99 o 
   0   1   5      324.43      253.95      5.45 o 
   1   1   5     6273.70     6648.01     87.26 o 
   2   1   5     3924.58     4210.41     66.14 o 
   3   1   5     1244.56     1115.29     17.33 o 
   4   1   5     2110.48     1968.61     28.71 o 
   5   1   5     1766.84     1710.31     36.60 o 
   6   1   5        0.03        3.38      1.76 o 
   7   1   5     2352.31     2258.77     34.33 o 
   8   1   5     1003.64      995.81     18.49 o 
   9   1   5      919.33      976.35     23.11 o 
  10   1   5       51.12       69.33      8.75 o 
 -10   2   5     1105.84     1141.36     29.14 o 
  -9   2   5       39.87       44.15      5.64 o 
  -8   2   5      171.88      175.14      8.87 o 
  -7   2   5     2755.97     2633.86    105.14 o 
  -6   2   5     2054.20     1924.90     37.86 o 
  -5   2   5     1626.24     1541.32     44.69 o 
  -4   2   5      314.62      328.21      9.86 o 
  -3   2   5     5453.25     5593.33     95.87 o 
  -2   2   5     6114.80     5928.53     78.58 o 
  -1   2   5      996.05      934.76     14.58 o 
   0   2   5      710.75      724.52     11.79 o 
   1   2   5     7168.28     7547.25    120.12 o 
   2   2   5     4613.40     4563.86     61.14 o 
   3   2   5     2759.16     2812.12     42.40 o 
   4   2   5       22.35       34.95      3.24 o 
   5   2   5      784.81      742.21     13.28 o 
   6   2   5     5329.62     5308.62     72.59 o 
   7   2   5     1086.45     1070.21     18.87 o 
   8   2   5      409.39      383.51     10.69 o 
   9   2   5      739.17      746.17     18.63 o 
 -10   3   5       61.09       68.42      7.51 o 
  -9   3   5      733.19      724.41     20.96 o 
  -8   3   5     2503.71     2312.23     48.12 o 
  -7   3   5     1831.75     1736.39     36.24 o 
  -6   3   5      398.01      369.71     12.17 o 
  -5   3   5     2367.22     2265.26     61.47 o 
  -4   3   5     4204.55     4118.22     70.84 o 
  -3   3   5     7013.23     7167.03     94.85 o 
  -2   3   5       19.55       29.98      3.52 o 
  -1   3   5     2982.55     2983.35     41.01 o 
   0   3   5     8355.81     8634.82    138.49 o 
   1   3   5     7838.55     8233.75    107.74 o 
   2   3   5      765.01      762.45     12.59 o 
   3   3   5      470.31      432.46      8.38 o 
   4   3   5     2401.19     2340.16     33.56 o 
   5   3   5     2508.55     2460.01     35.62 o 
   6   3   5      264.41      262.01      9.83 o 
   7   3   5      292.58      268.79      7.50 o 
   8   3   5      948.24      959.90     31.68 o 
   9   3   5     1138.81     1148.22     26.34 o 
  10   3   5      645.35      676.80     27.40 o 
  11   3   5       26.32       37.35      7.66 o 
 -10   4   5      879.32      891.18     39.12 o 
  -9   4   5      591.96      572.31     18.50 o 
  -8   4   5      991.29      989.49     25.29 o 
  -7   4   5      241.11      252.65     10.74 o 
  -6   4   5     2119.25     2032.97     40.46 o 
  -5   4   5     2333.95     2347.48     44.54 o 
  -4   4   5        0.55        4.76      2.61 o 
  -3   4   5       54.22       40.44      5.93 o 
  -2   4   5     2202.93     2071.90     29.94 o 
  -1   4   5     2212.46     1986.19     37.40 o 
   0   4   5     1157.45     1122.35     17.31 o 
   1   4   5     3017.32     3332.37     45.55 o 
   2   4   5     4424.31     4618.55     84.53 o 
   3   4   5     5697.17     6078.76     80.98 o 
   4   4   5     2285.51     2287.58     36.48 o 
   5   4   5      997.55      992.50     16.69 o 
   6   4   5     5816.57     6129.69    102.10 o 
   7   4   5     1698.95     1696.21     33.92 o 
   8   4   5     1360.09     1311.81     28.54 o 
   9   4   5      412.72      401.07     13.45 o 
  10   4   5      600.65      629.06     26.71 o 
  11   4   5     1019.67     1055.24     38.89 o 
 -10   5   5        1.67        4.35      4.67 o 
  -9   5   5       13.85       17.44      4.90 o 
  -8   5   5      766.38      771.32     21.75 o 
  -7   5   5     1099.70     1093.71     26.53 o 
  -6   5   5     1998.52     2018.54     40.69 o 
  -5   5   5      645.66      666.15     17.55 o 
  -4   5   5     1569.30     1466.58     36.58 o 
  -3   5   5     7282.07     7150.35    117.28 o 
  -2   5   5     1222.01     1189.75     19.01 o 
  -1   5   5        0.92        7.27      1.73 o 
   0   5   5      908.44      765.83     16.75 o 
   1   5   5     3130.52     2985.46     52.81 o 
   2   5   5     1994.09     2059.54     29.48 o 
   3   5   5      217.94      234.91      7.93 o 
   4   5   5      701.78      655.99     15.70 o 
   5   5   5     2527.05     2506.01     45.72 o 
   6   5   5      855.49      855.03     21.93 o 
   7   5   5      145.23      131.97      7.10 o 
   8   5   5     1159.30     1097.41     25.38 o 
   9   5   5     1019.24     1047.67     25.17 o 
  10   5   5      740.66      713.16     46.28 o 
  11   5   5       62.12       76.59     11.49 o 
  -9   6   5      451.49      470.38     21.34 o 
  -8   6   5      138.21      141.88      9.55 o 
  -7   6   5       10.55       13.75      3.92 o 
  -6   6   5       55.14       58.49      6.23 o 
  -5   6   5      804.31      784.64     21.96 o 
  -4   6   5     2054.18     1967.78     38.40 o 
  -3   6   5       16.93       22.08      3.49 o 
  -2   6   5      399.22      408.58      8.99 o 
  -1   6   5     2474.96     2404.91     34.85 o 
   0   6   5     1132.05     1017.53     16.60 o 
   1   6   5       81.76       90.85      3.35 o 
   2   6   5      364.14      319.76      9.71 o 
   3   6   5     2441.41     2405.07     53.99 o 
   4   6   5     2740.67     2741.06     73.73 o 
   5   6   5      642.69      690.64     17.16 o 
   6   6   5      862.77      827.52     19.87 o 
   7   6   5     1453.00     1420.08     30.30 o 
   8   6   5     2042.59     2061.13     41.28 o 
   9   6   5        8.53        8.06      6.94 o 
  10   6   5      609.52      579.71     38.20 o 
  11   6   5      621.43      673.27     30.39 o 
  -9   7   5        0.34       -3.47      3.97 o 
  -8   7   5     1754.16     1797.28     40.27 o 
  -7   7   5      425.17      404.98     14.63 o 
  -6   7   5      264.11      276.92     11.31 o 
  -5   7   5      186.04      187.31      8.81 o 
  -4   7   5      462.06      444.65     13.67 o 
  -3   7   5     3579.28     3452.33     61.48 o 
  -2   7   5     2023.91     1918.21     42.92 o 
  -1   7   5      158.00      139.41      4.97 o 
   0   7   5      718.79      760.18     13.63 o 
   1   7   5     3449.92     3528.49     61.16 o 
   2   7   5     1207.54     1159.04     33.02 o 
   3   7   5      168.66      135.21      7.86 o 
   4   7   5      331.91      357.38     11.28 o 
   5   7   5      874.54      855.96     20.45 o 
   6   7   5     1382.82     1390.48     29.77 o 
   7   7   5     2221.28     2142.75     60.70 o 
   8   7   5       98.06       97.07      7.47 o 
   9   7   5      565.18      609.40     18.34 o 
  10   7   5     1353.97     1293.96     30.93 o 
  11   7   5      573.36      589.02     28.65 o 
  -8   8   5      159.52      159.19     10.87 o 
  -7   8   5       86.09       93.99      8.03 o 
  -6   8   5     1241.63     1242.07     32.78 o 
  -5   8   5      272.17      276.31     12.88 o 
  -4   8   5      767.43      719.76     34.99 o 
  -3   8   5      700.12      714.71     18.15 o 
  -2   8   5      599.65      586.98     12.42 o 
  -1   8   5      925.52      931.74     20.72 o 
   0   8   5     3410.88     3429.58     60.35 o 
   1   8   5       10.89       11.69      2.85 o 
   2   8   5      180.37      179.73      7.68 o 
   3   8   5     2221.31     2169.72     80.37 o 
   4   8   5     2644.58     2657.14     67.72 o 
   5   8   5      584.91      589.68     16.33 o 
   6   8   5      211.67      223.37      9.67 o 
   7   8   5      776.91      731.79     29.52 o 
   8   8   5     1135.53     1127.64     35.11 o 
   9   8   5      821.79      769.44     21.60 o 
  10   8   5      148.54      150.50     10.12 o 
  -7   9   5      612.19      667.32     20.76 o 
  -6   9   5      812.82      801.49     22.20 o 
  -5   9   5      602.74      631.62     18.33 o 
  -4   9   5      183.11      193.33      9.09 o 
  -3   9   5     1578.70     1588.78     34.79 o 
  -2   9   5      895.79      859.43     29.15 o 
  -1   9   5        1.65        1.74      2.19 o 
   0   9   5      653.62      653.74     24.15 o 
   1   9   5     2773.61     2829.32     52.09 o 
   2   9   5      713.61      714.35     18.21 o 
   3   9   5        6.06        6.74      2.79 o 
   4   9   5      127.80      141.83      7.56 o 
   5   9   5     2973.62     2962.85     55.40 o 
   6   9   5     1190.30     1120.88     26.41 o 
   7   9   5      905.09      895.37     50.21 o 
   8   9   5       51.65       48.89      6.17 o 
   9   9   5      182.13      186.77     10.13 o 
  10   9   5      950.20      897.39     25.05 o 
  -6  10   5      319.03      330.11     13.54 o 
  -5  10   5      491.90      522.13     16.71 o 
  -4  10   5     2025.00     1917.46     55.90 o 
  -3  10   5     1371.86     1357.69     42.23 o 
  -2  10   5       25.85       30.28      5.72 o 
  -1  10   5      577.72      571.84     16.12 o 
   0  10   5     4155.05     4052.97     71.80 o 
   1  10   5     1634.54     1582.62     33.24 o 
   2  10   5       87.77      102.96      7.11 o 
   3  10   5      112.50      113.78     11.96 o 
   4  10   5      900.19      856.53     21.82 o 
   5  10   5     1094.31     1068.23     25.77 o 
   6  10   5        0.51        6.14      2.80 o 
   7  10   5      593.51      547.78     17.29 o 
   8  10   5      540.93      533.95     17.67 o 
   9  10   5      652.01      608.63     19.76 o 
  -5  11   5      624.37      603.74     26.06 o 
  -4  11   5        0.70        2.19      3.68 o 
  -3  11   5      323.09      335.72     17.16 o 
  -2  11   5     1713.71     1724.54     36.12 o 
  -1  11   5     1578.97     1502.65     32.45 o 
   0  11   5       17.26       23.16      4.15 o 
   1  11   5      752.33      730.87     33.57 o 
   2  11   5     4785.74     4708.11     83.58 o 
   3  11   5     1849.88     1828.39     38.34 o 
   4  11   5      187.94      184.88      9.15 o 
   5  11   5      315.07      312.03     12.30 o 
   6  11   5      637.77      614.33     18.65 o 
   7  11   5     1301.57     1249.63     30.38 o 
   8  11   5      796.97      733.73     42.00 o 
   9  11   5        7.50        8.64      3.93 o 
  -4  12   5      861.57      856.40     32.97 o 
  -3  12   5      683.48      698.04     27.85 o 
  -2  12   5      225.57      213.47     13.48 o 
  -1  12   5        7.25       13.77      2.87 o 
   0  12   5      713.10      783.90     21.29 o 
   1  12   5     1386.88     1363.31     35.93 o 
   2  12   5     1658.42     1580.00     35.01 o 
   3  12   5        1.61        4.92      2.51 o 
   4  12   5     2090.88     1996.08     42.27 o 
   5  12   5     1456.74     1395.21     32.72 o 
   6  12   5      619.31      590.79     18.89 o 
   7  12   5       15.63       16.18      3.96 o 
   8  12   5      609.44      543.03     18.78 o 
  -2  13   5      414.87      472.54     22.03 o 
  -1  13   5      892.78      869.89     23.31 o 
   0  13   5       73.29       80.12      7.11 o 
   1  13   5       14.65       21.58      4.07 o 
   2  13   5      264.12      295.92     13.03 o 
   3  13   5     1128.60     1137.22     28.61 o 
   4  13   5      689.52      651.67     19.94 o 
   5  13   5        5.96        9.21      6.32 o 
   6  13   5      135.14      128.48      9.65 o 
   1  14   5      497.79      501.31     23.30 o 
   2  14   5      305.01      322.68     14.62 o 
   3  14   5      225.95      219.87     10.90 o 
  -5 -10   6      608.24      608.47     28.45 o 
  -4 -10   6      185.98      209.09     16.26 o 
  -3 -10   6      604.10      606.23     28.50 o 
  -2 -10   6        1.18        4.36      3.56 o 
  -1 -10   6      518.08      499.44     17.14 o 
   0 -10   6      368.59      358.43     14.37 o 
   1 -10   6      214.55      198.60     10.66 o 
   2 -10   6        5.49       10.15      4.47 o 
  -5  -9   6      414.85      415.44     21.83 o 
  -4  -9   6      156.02      169.43      9.34 o 
  -3  -9   6       61.85       70.91      6.86 o 
  -2  -9   6      795.83      791.99     21.77 o 
  -1  -9   6     1166.75     1214.42     29.31 o 
   0  -9   6        2.32        4.54      5.02 o 
   1  -9   6      338.21      325.47     12.99 o 
   2  -9   6     1754.01     1769.29     39.27 o 
   3  -9   6     1078.15     1033.92     27.08 o 
   4  -9   6        6.66       -0.02      2.98 o 
  -5  -8   6     2541.36     2607.60     51.38 o 
  -4  -8   6     1438.13     1465.54     32.73 o 
  -3  -8   6      891.97      902.39     23.05 o 
  -2  -8   6      102.82      100.91     13.88 o 
  -1  -8   6      422.24      427.18     14.38 o 
   0  -8   6      372.11      346.26     12.87 o 
   1  -8   6      540.84      528.56     16.53 o 
   2  -8   6      351.58      369.01     13.70 o 
   3  -8   6        9.60       13.02      4.03 o 
   4  -8   6     1347.31     1384.31     32.98 o 
   5  -8   6      488.19      531.12     17.90 o 
  -8  -7   6      130.30      118.57     11.24 o 
  -7  -7   6      131.18      165.17     11.14 o 
  -6  -7   6      301.09      281.50     14.92 o 
  -5  -7   6      363.15      377.92     12.99 o 
  -4  -7   6       13.84       21.11      4.87 o 
  -3  -7   6     1845.30     1863.19     39.29 o 
  -2  -7   6     1917.46     1952.69     39.89 o 
  -1  -7   6     2174.07     2183.81     71.37 o 
   0  -7   6      315.11      315.69     11.81 o 
   1  -7   6     1179.29     1129.58     26.69 o 
   2  -7   6     1825.33     1784.92     37.81 o 
   3  -7   6     2159.16     2081.78     42.96 o 
   4  -7   6      359.44      379.28     13.87 o 
   5  -7   6        3.85       16.37      5.69 o 
   6  -7   6     1361.12     1461.09     34.59 o 
  -9  -6   6       71.75       98.87     10.79 o 
  -8  -6   6     2235.40     2178.22     44.29 o 
  -7  -6   6     1829.86     1818.63     37.65 o 
  -6  -6   6      884.90      902.20     21.78 o 
  -5  -6   6      245.22      235.95      9.49 o 
  -4  -6   6      961.07      960.26     22.77 o 
  -3  -6   6     1348.14     1379.48     34.69 o 
  -2  -6   6      278.35      280.52     10.56 o 
  -1  -6   6       44.09       52.82      9.67 o 
   0  -6   6      920.69      884.69     21.54 o 
   1  -6   6     1557.15     1519.55     32.34 o 
   2  -6   6      421.97      407.50     13.38 o 
   3  -6   6      115.69      109.09     11.61 o 
   4  -6   6     1078.66      987.59     30.44 o 
   5  -6   6      964.38      996.35     25.29 o 
   6  -6   6     1190.42     1252.36     30.26 o 
   7  -6   6       54.70       64.17      6.63 o 
 -10  -5   6      116.04      123.68      8.64 o 
  -9  -5   6     1085.71     1069.15     26.59 o 
  -8  -5   6      203.50      212.84      9.39 o 
  -7  -5   6      145.66      144.22     10.22 o 
  -6  -5   6     1809.38     1788.74     36.21 o 
  -5  -5   6     2043.73     2102.72     36.13 o 
  -4  -5   6     2334.85     2406.18     36.52 o 
  -3  -5   6       27.25       32.43      7.29 o 
  -2  -5   6     1103.51     1062.11     36.85 o 
  -1  -5   6     2225.15     2151.51     41.39 o 
   0  -5   6     3644.87     3671.61     99.50 o 
   1  -5   6      611.36      588.93     16.04 o 
   2  -5   6      614.41      585.26     38.47 o 
   3  -5   6     2367.79     2315.29     45.22 o 
   4  -5   6      974.19      923.99     22.82 o 
   5  -5   6      178.65      195.38      9.10 o 
   6  -5   6     1702.88     1675.16     36.30 o 
   7  -5   6      224.66      248.00     10.93 o 
   8  -5   6     1446.40     1431.59     33.87 o 
 -10  -4   6      254.90      287.58     12.02 o 
  -9  -4   6       17.01       22.81      3.82 o 
  -8  -4   6      277.18      307.00     11.60 o 
  -7  -4   6     2527.45     2434.98     49.29 o 
  -6  -4   6     2197.69     2187.78     42.35 o 
  -5  -4   6       26.81       36.27      3.38 o 
  -4  -4   6     1600.37     1638.52     32.18 o 
  -3  -4   6     3431.04     3459.37     49.22 o 
  -2  -4   6     4375.19     4535.33     78.35 o 
  -1  -4   6       33.17       32.12      3.96 o 
   0  -4   6     1370.36     1280.43     26.80 o 
   1  -4   6     1570.72     1453.89     29.73 o 
   2  -4   6     4238.84     4204.95     73.92 o 
   3  -4   6     2394.96     2321.00     44.37 o 
   4  -4   6      123.13      123.51      7.07 o 
   5  -4   6     2685.04     2684.72     62.97 o 
   6  -4   6     1682.04     1649.46     35.22 o 
   7  -4   6     1740.31     1763.65     37.98 o 
   8  -4   6      139.17      147.41      8.54 o 
   9  -4   6      159.32      199.49     15.07 o 
 -10  -3   6      363.83      377.31     14.17 o 
  -9  -3   6      765.89      751.52     20.89 o 
  -8  -3   6      171.38      184.21      8.81 o 
  -7  -3   6      122.99      117.65      6.96 o 
  -6  -3   6       85.62       94.15      6.49 o 
  -5  -3   6     1387.61     1324.90     27.56 o 
  -4  -3   6     2391.48     2385.65     35.34 o 
  -3  -3   6     2176.16     2086.11     99.06 o 
  -2  -3   6       11.53       21.40      2.20 o 
  -1  -3   6     4030.15     4013.26     69.40 o 
   0  -3   6     3068.94     3140.27     55.81 o 
   1  -3   6     1702.16     1762.95     36.28 o 
   2  -3   6       80.73       79.81      5.32 o 
   3  -3   6     1466.06     1409.39     29.08 o 
   4  -3   6     1357.61     1296.08     27.81 o 
   5  -3   6     2144.88     2150.58     42.03 o 
   6  -3   6        4.42       13.00      3.17 o 
   7  -3   6      986.67     1033.54     25.05 o 
   8  -3   6     1486.69     1520.29     33.93 o 
   9  -3   6      826.36      930.56     36.70 o 
 -10  -2   6     1351.25     1360.75     32.44 o 
  -9  -2   6       53.22       52.44      5.75 o 
  -8  -2   6      113.96      122.65      7.88 o 
  -7  -2   6     1270.73     1259.15     28.13 o 
  -6  -2   6     1333.64     1367.54     28.93 o 
  -5  -2   6      113.24       81.46      8.31 o 
  -4  -2   6      381.52      374.75      8.45 o 
  -3  -2   6     1586.05     1533.78     23.69 o 
  -2  -2   6     2391.04     2320.38     33.55 o 
  -1  -2   6     1010.53      862.52     27.48 o 
   0  -2   6      156.92      142.94      6.54 o 
   1  -2   6     1594.93     1509.22     39.07 o 
   2  -2   6     3974.83     3885.53     69.18 o 
   3  -2   6     3078.14     2892.26    123.57 o 
   4  -2   6       37.71       36.77      5.07 o 
   5  -2   6      310.26      305.14     10.59 o 
   6  -2   6      509.36      462.74     13.92 o 
   7  -2   6     5063.00     5170.53     90.93 o 
   8  -2   6       70.17       83.58      6.69 o 
   9  -2   6       20.79       29.44      6.22 o 
  10  -2   6     1256.20     1359.38     48.09 o 
 -10  -1   6       33.96       34.28      4.75 o 
  -9  -1   6     1533.82     1445.19     32.95 o 
  -8  -1   6     1836.97     1746.75     37.06 o 
  -7  -1   6      951.18      917.13     22.37 o 
  -6  -1   6       32.53       30.79      4.17 o 
  -5  -1   6      693.99      618.05     22.16 o 
  -4  -1   6     3228.38     3098.03     56.33 o 
  -3  -1   6     3096.03     3093.96     43.31 o 
  -2  -1   6      828.04      886.11     16.52 o 
  -1  -1   6      104.03       67.59      4.45 o 
   0  -1   6      756.94      626.50     10.86 o 
   1  -1   6     1414.65     1196.94     18.21 o 
   2  -1   6     1070.99     1033.74     21.39 o 
   3  -1   6     1181.95     1047.66     22.06 o 
   4  -1   6     1393.62     1255.04     63.24 o 
   5  -1   6      214.69      221.45      8.47 o 
   6  -1   6      872.36      853.14     20.39 o 
   7  -1   6      743.56      708.13     18.65 o 
   8  -1   6      412.65      448.48     14.19 o 
   9  -1   6      718.55      743.38     20.26 o 
  10  -1   6      519.79      601.75     27.11 o 
 -10   0   6     1138.92     1124.19     28.52 o 
  -9   0   6      756.21      743.78     33.55 o 
  -8   0   6       26.57       30.78      5.65 o 
  -7   0   6      407.48      373.85     12.60 o 
  -6   0   6     4488.73     4376.86     76.68 o 
  -5   0   6     1296.00     1230.42     25.80 o 
  -4   0   6        4.76        9.37      5.67 o 
  -3   0   6     1356.30     1213.00     18.91 o 
  -2   0   6     7318.27     7748.07    102.19 o 
  -1   0   6     2434.98     2330.62     32.94 o 
   0   0   6      207.31      192.55      4.85 o 
   1   0   6     1585.94     1591.94     33.07 o 
   2   0   6     1450.66     1194.80     18.26 o 
   3   0   6     2265.61     2051.53     29.65 o 
   4   0   6      808.48      855.19     18.90 o 
   5   0   6      117.74      110.42      5.74 o 
   6   0   6      396.70      362.30     11.39 o 
   7   0   6     2181.93     2132.15     41.75 o 
   8   0   6      348.29      348.17     12.04 o 
   9   0   6        0.01        6.27      5.25 o 
  10   0   6      334.56      353.42     18.80 o 
 -10   1   6       21.19       26.96      5.02 o 
  -9   1   6      725.23      643.76     19.23 o 
  -8   1   6      443.26      447.86     14.71 o 
  -7   1   6     1491.47     1407.03     30.64 o 
  -6   1   6      680.80      657.91     17.20 o 
  -5   1   6       64.38       53.63      4.77 o 
  -4   1   6     2718.11     2615.83     47.28 o 
  -3   1   6     2944.08     2765.26     42.14 o 
  -2   1   6     2661.04     2637.95     36.99 o 
  -1   1   6       39.26       30.00      2.30 o 
   0   1   6     7412.35     7825.32    143.90 o 
   1   1   6     4211.23     4006.84     54.19 o 
   2   1   6     1755.97     1720.40     25.13 o 
   3   1   6     1036.20     1060.83     16.96 o 
   4   1   6      893.02      806.50     13.98 o 
   5   1   6     2175.40     1987.25     85.06 o 
   6   1   6     1227.65     1261.58     21.03 o 
   7   1   6      272.73      262.60      9.70 o 
   8   1   6       36.44       50.10      5.06 o 
   9   1   6     1313.32     1320.19     44.22 o 
  10   1   6      360.80      353.77     17.90 o 
 -10   2   6     1068.39     1066.63     28.22 o 
  -9   2   6     1162.12     1069.12     27.17 o 
  -8   2   6      461.44      464.08     15.19 o 
  -7   2   6       68.22       57.50      5.89 o 
  -6   2   6      974.55      845.42     20.61 o 
  -5   2   6     2610.87     2576.91     47.75 o 
  -4   2   6      635.25      566.85     18.00 o 
  -3   2   6      522.99      538.11     10.39 o 
  -2   2   6     1590.81     1508.85     22.59 o 
  -1   2   6     3979.69     3930.53     53.45 o 
   0   2   6      681.24      558.93     16.67 o 
   1   2   6      246.50      278.19      6.31 o 
   2   2   6     7571.29     8039.70    109.83 o 
   3   2   6     2526.39     2481.14     35.26 o 
   4   2   6     2596.62     2514.11     36.10 o 
   5   2   6        4.16       12.36      2.07 o 
   6   2   6     2536.88     2498.85     38.48 o 
   7   2   6     1049.26      988.33     31.47 o 
   8   2   6      637.95      630.97     13.56 o 
   9   2   6      554.70      572.21     22.78 o 
 -10   3   6      238.01      242.22     15.84 o 
  -9   3   6       54.89       59.59     12.96 o 
  -8   3   6     1064.04      998.16     29.77 o 
  -7   3   6     2609.84     2563.74     49.98 o 
  -6   3   6       90.44       92.30     16.26 o 
  -5   3   6       73.78       74.62      5.65 o 
  -4   3   6     1248.95     1196.17     70.08 o 
  -3   3   6     5133.96     5057.32     68.37 o 
  -2   3   6     2778.45     2599.45     44.89 o 
  -1   3   6     1622.97     1702.65     25.11 o 
   0   3   6      646.67      661.54     13.04 o 
   1   3   6     5552.52     5713.05     76.18 o 
   2   3   6     8831.65     9241.78    121.26 o 
   3   3   6      506.00      530.24     12.19 o 
   4   3   6      570.77      559.91     10.72 o 
   5   3   6     3951.41     3804.91     84.69 o 
   6   3   6     6042.93     6144.24     83.55 o 
   7   3   6        1.38        7.22      2.05 o 
   8   3   6       18.61       24.71      3.92 o 
   9   3   6     1523.73     1516.41     38.97 o 
  10   3   6     1388.10     1364.30     43.62 o 
 -10   4   6      285.12      310.12     14.22 o 
  -9   4   6      166.28      169.48     10.07 o 
  -8   4   6     2449.51     2192.95     51.05 o 
  -7   4   6      146.33      151.49      8.67 o 
  -6   4   6      713.06      676.89     18.34 o 
  -5   4   6     1380.09     1287.70     27.85 o 
  -4   4   6      661.44      545.34     26.51 o 
  -3   4   6      128.36       99.91      5.40 o 
  -2   4   6     1678.81     1737.05     39.70 o 
  -1   4   6     3008.21     2960.96     41.40 o 
   0   4   6       53.94       25.77      2.30 o 
   1   4   6     3954.13     4226.30     57.41 o 
   2   4   6     1717.70     1869.59     28.34 o 
   3   4   6     2716.55     2900.55     49.42 o 
   4   4   6     3973.92     4190.30     57.59 o 
   5   4   6      714.04      715.75     23.67 o 
   6   4   6      145.01      164.92      8.90 o 
   7   4   6     1902.02     1937.03     38.16 o 
   8   4   6     2086.87     2050.71     42.03 o 
   9   4   6      559.46      570.35     16.82 o 
  10   4   6      161.57      165.67      8.79 o 
  -9   5   6        6.63        8.98      4.49 o 
  -8   5   6      101.77      107.48     16.41 o 
  -7   5   6      901.42      898.78     23.47 o 
  -6   5   6     1610.92     1590.93     48.77 o 
  -5   5   6      203.14      204.92      9.04 o 
  -4   5   6        2.08        8.95      4.33 o 
  -3   5   6     4147.41     4248.05     73.42 o 
  -2   5   6     2861.78     2718.48     38.90 o 
  -1   5   6        2.17        7.22      1.71 o 
   0   5   6      331.87      328.08      8.21 o 
   1   5   6     3269.81     3363.15     46.61 o 
   2   5   6     1437.83     1254.50     19.47 o 
   3   5   6     3145.22     3145.38     54.84 o 
   4   5   6       76.70       86.48      5.27 o 
   5   5   6      854.03      812.44     19.07 o 
   6   5   6     5150.51     5206.39    113.62 o 
   7   5   6     1305.99     1326.00     29.72 o 
   8   5   6      483.44      459.03     14.50 o 
   9   5   6      839.11      816.29     22.88 o 
  10   5   6      982.24     1007.46     43.94 o 
  11   5   6      545.74      563.46     26.61 o 
  -9   6   6      620.32      676.73     21.82 o 
  -8   6   6      970.36      990.87     26.78 o 
  -7   6   6      670.12      648.44     19.48 o 
  -6   6   6        2.27        8.25      3.44 o 
  -5   6   6      953.37      981.68     23.74 o 
  -4   6   6     1958.66     1901.00     40.78 o 
  -3   6   6     1728.87     1729.16     52.60 o 
  -2   6   6       74.91       79.57      3.87 o 
  -1   6   6     2679.12     2718.39     39.04 o 
   0   6   6     2944.69     2914.72     41.31 o 
   1   6   6     2684.56     2723.70     38.70 o 
   2   6   6       15.03       21.42      3.16 o 
   3   6   6      233.73      227.32      8.35 o 
   4   6   6     1303.84     1221.45     92.78 o 
   5   6   6     2460.19     2438.87     45.43 o 
   6   6   6        1.94        7.62      2.94 o 
   7   6   6       42.21       52.32      5.50 o 
   8   6   6     1574.22     1552.71     33.48 o 
   9   6   6      614.48      602.40     18.06 o 
  10   6   6      261.32      265.19     11.81 o 
  11   6   6        8.88       13.03      7.01 o 
  -8   7   6      117.57      123.14      9.75 o 
  -7   7   6      715.03      761.08     21.74 o 
  -6   7   6     1802.18     1764.74     37.89 o 
  -5   7   6     1230.73     1218.57     28.00 o 
  -4   7   6        0.30        6.93      3.09 o 
  -3   7   6      851.26      817.83     19.85 o 
  -2   7   6     2227.84     2220.48     33.51 o 
  -1   7   6      906.20      888.42     15.86 o 
   0   7   6     1837.73     1798.75     27.42 o 
   1   7   6     2677.31     2741.05     49.24 o 
   2   7   6     2270.42     2190.08    127.37 o 
   3   7   6     2909.72     3015.73     54.18 o 
   4   7   6      598.13      588.75     15.70 o 
   5   7   6       18.81       23.08      4.28 o 
   6   7   6     3769.26     3722.28    137.72 o 
   7   7   6     1991.49     1902.69     38.88 o 
   8   7   6     1479.41     1373.10     31.05 o 
   9   7   6       43.22       44.64      5.92 o 
  10   7   6      693.12      726.81     21.41 o 
  -8   8   6      375.96      381.85     15.87 o 
  -7   8   6      305.05      316.59     16.44 o 
  -6   8   6        7.37       15.16      4.19 o 
  -5   8   6      783.67      809.28     21.50 o 
  -4   8   6     2929.03     3007.51     56.60 o 
  -3   8   6     1721.75     1622.55     33.37 o 
  -2   8   6      109.60      119.60      6.39 o 
  -1   8   6      298.36      300.66     10.21 o 
   0   8   6     4439.58     4303.99     81.57 o 
   1   8   6     2089.83     2104.30     40.02 o 
   2   8   6     2299.86     2347.42     97.28 o 
   3   8   6      143.16      133.32      7.01 o 
   4   8   6      833.67      872.41     21.06 o 
   5   8   6     3255.59     3144.17     57.73 o 
   6   8   6       85.69       81.66      6.75 o 
   7   8   6      278.24      260.41     10.96 o 
   8   8   6      995.22      966.52     24.71 o 
   9   8   6      969.54      915.95     24.48 o 
  10   8   6      494.68      460.53     16.63 o 
  -7   9   6       72.49       82.09      8.26 o 
  -6   9   6      139.91      166.06      9.53 o 
  -5   9   6      492.83      491.48     33.25 o 
  -4   9   6      494.26      500.30     15.54 o 
  -3   9   6       57.85       61.72      8.41 o 
  -2   9   6      977.84      994.25     22.92 o 
  -1   9   6      455.48      436.44     13.29 o 
   0   9   6      112.44      111.32      6.57 o 
   1   9   6      655.06      656.19     17.25 o 
   2   9   6      846.10      848.86     20.80 o 
   3   9   6     1699.48     1664.29     40.44 o 
   4   9   6     1604.31     1545.50     32.74 o 
   5   9   6        0.11       -0.28      2.74 o 
   6   9   6      609.87      595.71     17.57 o 
   7   9   6     2001.83     1865.38     67.32 o 
   8   9   6     1179.96     1125.43     27.89 o 
   9   9   6       96.48       92.61      8.42 o 
  10   9   6      518.18      526.18     18.53 o 
  -6  10   6      357.12      363.14     14.61 o 
  -5  10   6       24.15       36.66      7.66 o 
  -4  10   6      438.09      438.82     20.99 o 
  -3  10   6     2541.12     2527.17     69.38 o 
  -2  10   6     1645.36     1609.99     48.14 o 
  -1  10   6      640.63      603.39     33.45 o 
   0  10   6     1124.76     1065.33     24.81 o 
   1  10   6     1166.73     1153.88     26.43 o 
   2  10   6      855.08      859.19     21.58 o 
   3  10   6       42.93       44.47      5.18 o 
   4  10   6      133.73      133.09      7.96 o 
   5  10   6     1334.83     1287.57     29.53 o 
   6  10   6       79.33       89.41     14.17 o 
   7  10   6      790.32      733.33     21.08 o 
   8  10   6      106.02       96.58      8.45 o 
   9  10   6      546.92      539.49     18.55 o 
  -5  11   6      671.34      654.02     28.20 o 
  -4  11   6      898.67      879.08     33.32 o 
  -3  11   6        0.50        4.38      3.63 o 
  -2  11   6      546.96      526.10     22.78 o 
  -1  11   6      941.90      948.65     23.47 o 
   0  11   6     1713.79     1621.91     51.95 o 
   1  11   6      488.03      479.97     21.26 o 
   2  11   6      608.76      608.11     24.82 o 
   3  11   6      645.29      648.38     18.61 o 
   4  11   6     1629.80     1590.04     54.31 o 
   5  11   6      201.28      199.54      9.87 o 
   6  11   6       16.52       22.90      4.39 o 
   7  11   6      869.78      804.25     22.85 o 
   8  11   6      545.47      525.93     18.32 o 
  -4  12   6       87.12       97.93     11.79 o 
  -2  12   6     1154.16     1169.44     39.69 o 
  -1  12   6      449.91      438.19     14.68 o 
   0  12   6      113.88      112.06      7.96 o 
   1  12   6     1367.08     1316.84     40.66 o 
   2  12   6     1972.24     1890.43     40.29 o 
   3  12   6      229.86      244.45     10.88 o 
   4  12   6       55.25       52.29      6.08 o 
   5  12   6     1043.69      976.70     25.72 o 
   6  12   6      767.08      728.53     21.61 o 
   7  12   6      248.89      243.28     11.84 o 
  -2  13   6        0.06        6.12      4.03 o 
  -1  13   6      423.52      431.04     30.71 o 
   0  13   6      881.51      870.95     23.67 o 
   1  13   6      910.75      854.11     23.35 o 
   2  13   6        6.09        6.67      2.79 o 
   3  13   6      359.32      343.96     13.61 o 
   4  13   6     1097.47     1133.18     47.35 o 
   5  13   6      578.67      560.89     18.62 o 
   6  13   6      256.97      266.71     12.63 o 
   2  14   6      695.49      646.81     20.25 o 
   3  14   6      906.57      879.23     36.31 o 
  -2 -10   7      204.00      222.24     11.75 o 
  -1 -10   7        6.07       10.37      9.23 o 
  -5  -9   7     1228.98     1205.79     43.07 o 
  -4  -9   7      752.20      755.25     21.95 o 
  -3  -9   7      112.41      104.62      8.55 o 
  -2  -9   7     1408.95     1321.30     31.69 o 
  -1  -9   7      733.05      727.86     30.34 o 
   0  -9   7     1110.72     1091.57     54.44 o 
   1  -9   7       17.82       18.50      5.03 o 
   2  -9   7      205.01      207.20     10.99 o 
   3  -9   7      886.45      893.28     25.39 o 
  -6  -8   7      970.42      989.64     36.01 o 
  -5  -8   7      478.69      499.59     16.37 o 
  -4  -8   7      259.83      304.92     12.38 o 
  -3  -8   7     1788.48     1766.63     44.26 o 
  -2  -8   7     2127.23     2080.98     43.55 o 
  -1  -8   7      642.56      640.78     18.99 o 
   0  -8   7      487.06      511.89     19.15 o 
   1  -8   7      851.99      830.25     22.87 o 
   2  -8   7     2091.78     2000.22     42.86 o 
   3  -8   7      527.83      514.20     17.42 o 
   4  -8   7      266.84      269.37     12.46 o 
  -7  -7   7       28.56       40.93      6.76 o 
  -5  -7   7     1440.58     1478.84     39.56 o 
  -4  -7   7     1009.64     1088.51     41.26 o 
  -3  -7   7      248.83      273.67     11.20 o 
  -2  -7   7        8.03       22.92      4.20 o 
  -1  -7   7     2734.75     2599.21     50.89 o 
   0  -7   7     3031.13     2913.08     56.27 o 
   1  -7   7      274.14      262.05     13.40 o 
   2  -7   7        1.42        4.30      2.41 o 
   3  -7   7      928.37      858.81     23.32 o 
   4  -7   7      804.40      845.28     23.20 o 
   5  -7   7      475.97      502.53     17.40 o 
   6  -7   7       21.03       29.57     10.27 o 
  -8  -6   7       41.52       66.25      8.65 o 
  -7  -6   7      632.43      623.29     25.37 o 
  -6  -6   7      203.93      216.80     13.23 o 
  -5  -6   7      566.08      551.47     22.88 o 
  -4  -6   7      178.07      173.77      8.48 o 
  -3  -6   7        8.13       10.30      3.25 o 
  -2  -6   7      180.16      164.03      8.30 o 
  -1  -6   7     2170.58     2224.81     44.22 o 
   0  -6   7        0.04        1.25      3.46 o 
   1  -6   7      514.83      510.41     15.65 o 
   2  -6   7     2904.89     2889.94     55.59 o 
   3  -6   7     2378.22     2247.84     45.53 o 
   4  -6   7       36.11       41.99      7.29 o 
   5  -6   7      692.52      692.47     20.42 o 
   6  -6   7      683.33      675.20     20.22 o 
   7  -6   7      761.01      782.77     22.80 o 
  -9  -5   7      441.22      445.44     15.35 o 
  -8  -5   7     1629.25     1586.03     84.55 o 
  -7  -5   7      575.24      631.94     17.90 o 
  -6  -5   7      465.87      437.08     19.89 o 
  -5  -5   7     1564.36     1504.95     45.46 o 
  -4  -5   7     2376.80     2435.69     66.87 o 
  -3  -5   7      844.34      823.55     20.27 o 
  -2  -5   7      276.21      285.89     10.51 o 
  -1  -5   7       88.03       96.96      6.67 o 
   0  -5   7      343.76      310.63     11.18 o 
   1  -5   7      401.73      399.98     13.05 o 
   2  -5   7      511.46      469.45     23.13 o 
   3  -5   7        1.43        3.25      3.41 o 
   4  -5   7      923.82      874.63     22.45 o 
   5  -5   7      726.64      716.62     20.05 o 
   6  -5   7      344.06      335.83     12.85 o 
   7  -5   7      297.02      295.18     12.36 o 
  -9  -4   7      523.58      523.90     18.43 o 
  -8  -4   7       25.04       32.95      4.35 o 
  -7  -4   7      630.15      621.50     17.58 o 
  -6  -4   7      828.54      789.10     19.99 o 
  -5  -4   7      435.15      463.45     16.84 o 
  -4  -4   7      126.49      131.78      6.63 o 
  -3  -4   7      716.13      666.57     16.99 o 
  -2  -4   7     2811.33     2771.02     51.20 o 
  -1  -4   7     1189.81     1112.02     26.11 o 
   0  -4   7      270.62      262.92     16.98 o 
   1  -4   7       25.50       25.27      3.88 o 
   2  -4   7     1669.23     1591.85     74.53 o 
   3  -4   7     2219.22     2155.75     42.55 o 
   4  -4   7      771.94      763.01     19.98 o 
   5  -4   7        2.10        4.71      2.27 o 
   6  -4   7      969.80      977.42     24.61 o 
   7  -4   7     1434.72     1471.08     57.72 o 
   8  -4   7      456.71      482.37     16.50 o 
 -10  -3   7       27.78       53.03      6.00 o 
  -9  -3   7      318.76      342.04     13.05 o 
  -8  -3   7     1867.84     1808.45     81.29 o 
  -7  -3   7     1016.60     1004.14     27.75 o 
  -6  -3   7     1013.29      960.50     22.75 o 
  -5  -3   7     1232.87     1165.81     25.49 o 
  -4  -3   7     1996.36     1981.85     37.97 o 
  -3  -3   7     3359.05     3285.44     46.98 o 
  -2  -3   7      985.64      995.67     21.97 o 
  -1  -3   7      739.68      688.80     16.94 o 
   0  -3   7     1345.63     1335.15     36.31 o 
   1  -3   7     1940.26     1873.37     43.42 o 
   2  -3   7      482.91      485.80     13.89 o 
   3  -3   7       70.04       77.14      5.85 o 
   4  -3   7      466.37      474.31     14.20 o 
   5  -3   7      344.62      358.70     12.37 o 
   6  -3   7     1023.28     1051.84     25.45 o 
   7  -3   7        8.61       14.83      3.43 o 
   8  -3   7      202.83      253.72     11.07 o 
   9  -3   7      796.14      931.35     37.40 o 
 -10  -2   7      456.25      458.05     16.14 o 
  -9  -2   7     1011.51      935.64     24.49 o 
  -8  -2   7        1.39        6.12      2.49 o 
  -7  -2   7       37.66       32.36      5.17 o 
  -6  -2   7     1830.95     1661.58     34.32 o 
  -5  -2   7      457.14      434.51     12.88 o 
  -4  -2   7      188.50      176.48      5.68 o 
  -3  -2   7      128.73      161.01      5.28 o 
  -2  -2   7     2322.14     2169.69     32.07 o 
  -1  -2   7     2773.52     2373.37    170.05 o 
   0  -2   7      918.87      864.43     19.49 o 
   1  -2   7      135.34      144.22     10.12 o 
   2  -2   7     2804.41     2766.79     50.53 o 
   3  -2   7     5439.07     5220.97     92.71 o 
   4  -2   7      644.65      592.15     15.92 o 
   5  -2   7      599.61      587.46     16.35 o 
   6  -2   7     2494.50     2532.11     54.09 o 
   7  -2   7      642.96      636.71     18.11 o 
   8  -2   7     1471.95     1519.53     46.75 o 
   9  -2   7       71.96       87.55     14.25 o 
 -10  -1   7      773.84      740.00     21.96 o 
  -9  -1   7       54.52       61.29      6.23 o 
  -8  -1   7      458.92      444.60     14.72 o 
  -7  -1   7     2474.38     2382.97     46.76 o 
  -6  -1   7     2906.25     2878.31     53.63 o 
  -5  -1   7      197.53      199.90      8.19 o 
  -4  -1   7     2123.49     2125.77     39.89 o 
  -3  -1   7     2593.14     2484.76     38.09 o 
  -2  -1   7     3216.74     3057.80     43.15 o 
  -1  -1   7       37.67       28.25      2.37 o 
   0  -1   7     2103.60     2063.35     31.13 o 
   1  -1   7     2052.74     1930.33     36.31 o 
   2  -1   7     1829.89     1707.73     42.42 o 
   3  -1   7       50.57       62.01      6.66 o 
   4  -1   7       10.35       12.88      2.90 o 
   5  -1   7     2988.60     3004.60     55.22 o 
   6  -1   7     1641.21     1644.61     35.64 o 
   7  -1   7      605.87      613.88     17.36 o 
   8  -1   7      474.73      485.59     21.34 o 
   9  -1   7      253.31      298.92     11.84 o 
 -10   0   7      413.19      444.48     16.49 o 
  -9   0   7     1209.61     1154.51     28.51 o 
  -8   0   7      315.96      322.97     12.32 o 
  -7   0   7      374.99      340.25     23.23 o 
  -6   0   7      848.22      812.00     20.22 o 
  -5   0   7     1468.24     1483.79     39.22 o 
  -4   0   7     1977.30     1936.65     36.78 o 
  -3   0   7     1090.38     1048.07     17.27 o 
  -2   0   7      131.50      135.40      4.39 o 
  -1   0   7     3289.69     3259.69     59.64 o 
   0   0   7     3014.52     2779.37     87.36 o 
   1   0   7     1097.83     1119.99     22.89 o 
   2   0   7       78.39       65.73      2.95 o 
   3   0   7     3281.95     3030.45     53.92 o 
   4   0   7     1443.92     1390.95     28.27 o 
   5   0   7     1426.40     1376.59     32.30 o 
   6   0   7       54.83       56.52      5.33 o 
   7   0   7     2002.69     1954.88     39.38 o 
   8   0   7     1658.90     1696.15     35.91 o 
   9   0   7      488.13      510.49     20.89 o 
  10   0   7       36.68       31.23      6.37 o 
 -10   1   7     1268.66     1282.31     58.89 o 
  -9   1   7        0.57        4.16      2.15 o 
  -8   1   7        7.45        8.69      2.80 o 
  -7   1   7     1516.01     1407.63     31.06 o 
  -6   1   7     1306.74     1254.37     27.73 o 
  -5   1   7      815.12      773.99     32.70 o 
  -4   1   7      476.29      477.00     18.82 o 
  -3   1   7     3262.36     3088.19     43.47 o 
  -2   1   7     5275.49     5458.33     73.51 o 
  -1   1   7     1101.58     1011.51     16.43 o 
   0   1   7      303.77      328.00      7.24 o 
   1   1   7     2845.57     2979.53     41.60 o 
   2   1   7     3829.86     3779.75     51.96 o 
   3   1   7     1013.09     1059.36     17.25 o 
   4   1   7      407.56      403.42      8.69 o 
   5   1   7     3052.22     3041.63     54.77 o 
   6   1   7       89.33       87.15      6.03 o 
   7   1   7     3977.20     4069.08     72.55 o 
   8   1   7       34.79       32.45      4.53 o 
   9   1   7      160.56      170.96      8.23 o 
 -10   2   7       45.87       50.02      5.87 o 
  -9   2   7      788.23      775.62     24.59 o 
  -8   2   7     1570.31     1442.00     32.80 o 
  -7   2   7      424.74      427.11     14.18 o 
  -6   2   7        9.25       13.79      3.62 o 
  -5   2   7      585.76      559.30     15.67 o 
  -4   2   7      503.01      436.75     12.57 o 
  -3   2   7     3304.32     3277.21     46.03 o 
  -2   2   7      141.68      144.47      4.55 o 
  -1   2   7     1623.88     1477.66     27.85 o 
   0   2   7     2175.08     2170.23     36.03 o 
   1   2   7     2893.82     2888.51     48.43 o 
   2   2   7      213.41      201.01      5.45 o 
   3   2   7      327.71      335.89      8.39 o 
   4   2   7     5314.99     5141.66     95.77 o 
   5   2   7      187.12      193.18      5.95 o 
   6   2   7      989.50      942.03     17.00 o 
   7   2   7      505.39      457.56     14.52 o 
   8   2   7      410.16      415.81     13.12 o 
   9   2   7     1081.92     1068.22     35.61 o 
  10   2   7       34.00       30.84      6.07 o 
 -10   3   7      428.97      429.83     25.34 o 
  -9   3   7      147.81      159.12     10.30 o 
  -8   3   7       18.72       24.51      4.37 o 
  -7   3   7      761.14      745.20     20.27 o 
  -6   3   7     2172.55     2127.43     42.38 o 
  -5   3   7     1207.74     1162.95     25.88 o 
  -4   3   7        0.62        4.60      3.61 o 
  -3   3   7     1246.36     1174.73     24.54 o 
  -2   3   7     3786.17     3743.83     64.42 o 
  -1   3   7     2736.67     2690.59     38.21 o 
   0   3   7      225.43      232.34      5.96 o 
   1   3   7     2980.75     2982.63     41.82 o 
   2   3   7     6410.42     6300.01     84.23 o 
   3   3   7     1630.55     1575.83     24.12 o 
   4   3   7      815.92      834.41     14.71 o 
   5   3   7      921.93      907.62     16.08 o 
   6   3   7     2654.78     2624.52     39.00 o 
   7   3   7     2125.12     2076.94     39.74 o 
   8   3   7     1683.49     1639.49     48.34 o 
   9   3   7       25.86       36.66      6.37 o 
  10   3   7      410.14      402.56     20.69 o 
  -9   4   7      181.88      173.29     12.16 o 
  -8   4   7      943.53      892.19     24.11 o 
  -7   4   7      162.54      176.69      9.13 o 
  -6   4   7       26.10       34.77      4.85 o 
  -5   4   7      475.10      480.48     19.92 o 
  -4   4   7     1857.26     1867.29     39.14 o 
  -3   4   7     1504.56     1390.95     28.24 o 
  -2   4   7      174.81      140.50      4.67 o 
  -1   4   7       93.65       95.56      4.30 o 
   0   4   7     2360.16     2458.55     35.34 o 
   1   4   7     6389.48     6422.16     85.84 o 
   2   4   7     1478.72     1510.77     23.21 o 
   3   4   7      150.81      165.79      5.03 o 
   4   4   7     3598.58     3574.04     50.19 o 
   5   4   7      637.88      595.41     15.17 o 
   6   4   7     2118.71     1999.29     64.06 o 
   7   4   7     1448.35     1381.61     40.78 o 
   8   4   7      626.64      593.08     31.68 o 
   9   4   7     1577.49     1640.97     46.15 o 
  -9   5   7      617.52      646.16     21.49 o 
  -8   5   7       42.47       43.49      6.28 o 
  -7   5   7      138.08      152.45     16.11 o 
  -6   5   7     1222.97     1221.69     28.48 o 
  -5   5   7     1025.04      989.11     23.65 o 
  -4   5   7      713.66      682.77     17.65 o 
  -3   5   7      348.49      354.52     11.32 o 
  -2   5   7     1540.27     1508.51     23.71 o 
  -1   5   7     1573.28     1496.48     23.28 o 
   0   5   7      614.89      546.95     10.59 o 
   1   5   7       70.66       85.20      4.15 o 
   2   5   7     3069.42     3217.09     58.27 o 
   3   5   7     5291.82     5474.49     91.45 o 
   4   5   7      890.06      900.01     20.35 o 
   5   5   7      795.88      766.49     18.62 o 
   6   5   7     4013.16     3999.96    199.47 o 
   7   5   7     1442.61     1378.89     29.85 o 
   8   5   7      629.75      618.39     17.66 o 
   9   5   7      130.63      129.01      8.49 o 
  10   5   7      278.73      269.42     14.60 o 
  -9   6   7       59.69       57.73      7.93 o 
  -8   6   7      782.72      778.17     23.08 o 
  -7   6   7     2716.02     2742.07     54.71 o 
  -6   6   7      127.49      137.95     19.22 o 
  -5   6   7      215.55      236.61     10.19 o 
  -4   6   7     1001.54      960.56     29.02 o 
  -3   6   7     3230.21     3009.16     77.84 o 
  -2   6   7     2071.10     1985.92     30.24 o 
  -1   6   7      102.27       96.89      4.82 o 
   0   6   7      549.23      496.19     27.65 o 
   1   6   7     3047.94     3095.49     50.85 o 
   2   6   7     3697.35     3826.61     69.26 o 
   3   6   7     1014.58      962.64     75.50 o 
   4   6   7      240.08      257.85      9.46 o 
   5   6   7     1550.51     1500.02     33.57 o 
   6   6   7     3446.50     3413.75     61.76 o 
   7   6   7      483.17      486.89     15.06 o 
   8   6   7      212.99      222.99     10.05 o 
   9   6   7      894.84      860.75     33.35 o 
  10   6   7     1086.23     1061.35     27.08 o 
  -8   7   7     1125.53     1181.57     30.75 o 
  -7   7   7      310.90      285.72     12.64 o 
  -6   7   7     1135.41     1118.54     27.57 o 
  -5   7   7     2675.58     2682.41     52.15 o 
  -4   7   7     1124.43     1117.33     25.81 o 
  -3   7   7      270.08      267.62     10.14 o 
  -2   7   7      572.47      567.33     12.63 o 
  -1   7   7     2935.90     2884.45     41.91 o 
   0   7   7     1330.57     1221.45     25.49 o 
   1   7   7      558.70      581.32     15.10 o 
   2   7   7      348.60      355.06     15.62 o 
   3   7   7     2732.17     2766.70     50.62 o 
   4   7   7     2045.27     2108.63     48.64 o 
   5   7   7     1658.56     1653.39     34.02 o 
   6   7   7      267.67      283.53     10.98 o 
   7   7   7      449.83      429.14     14.28 o 
   8   7   7     1856.84     1832.32     38.77 o 
   9   7   7     1004.17      982.72     25.43 o 
  10   7   7        0.08        1.12      3.94 o 
  -7   8   7      969.96     1043.75     27.83 o 
  -6   8   7      989.52     1005.54     26.11 o 
  -5   8   7       40.83       46.56      8.48 o 
  -4   8   7      563.09      582.18     18.23 o 
  -3   8   7     2969.63     2874.32     53.70 o 
  -2   8   7     4047.26     4095.14    101.91 o 
  -1   8   7      218.50      212.26      8.54 o 
   0   8   7        3.03        6.15      2.51 o 
   1   8   7     1845.30     1860.43     36.49 o 
   2   8   7     2704.81     2777.94     51.22 o 
   3   8   7     1374.38     1377.92     29.31 o 
   4   8   7       79.02       85.24      6.62 o 
   5   8   7     1458.48     1445.46     31.30 o 
   6   8   7     1475.88     1430.95     31.52 o 
   7   8   7     1185.75     1149.01     27.44 o 
   8   8   7      341.96      339.86     13.24 o 
   9   8   7      310.35      316.13     13.29 o 
  10   8   7      914.92      967.44     26.63 o 
  -7   9   7      207.12      230.64     12.20 o 
  -6   9   7      126.28      131.60     13.48 o 
  -5   9   7      260.38      282.08     12.71 o 
  -4   9   7      876.92      890.36     23.01 o 
  -3   9   7      342.13      307.37     16.46 o 
  -2   9   7       20.39       20.34      5.02 o 
  -1   9   7      903.17      891.30     21.34 o 
   0   9   7     1700.48     1695.89     34.46 o 
   1   9   7      837.69      801.82     19.96 o 
   2   9   7        0.70        1.52      2.28 o 
   3   9   7      574.13      599.71     16.90 o 
   4   9   7     1017.01     1011.53     24.34 o 
   5   9   7     1564.87     1566.64     50.08 o 
   6   9   7        4.36        7.20      3.21 o 
   7   9   7      356.82      349.13     13.40 o 
   8   9   7      745.05      711.52     20.88 o 
   9   9   7      252.90      211.16     12.04 o 
  -6  10   7      751.78      781.30     32.63 o 
  -5  10   7      785.56      717.93     29.69 o 
  -4  10   7      167.49      170.94     13.08 o 
  -3  10   7      327.56      341.63     17.90 o 
  -2  10   7     1201.55     1177.69     38.84 o 
  -1  10   7      355.62      359.02     14.25 o 
   0  10   7      392.03      402.55     13.35 o 
   1  10   7      512.80      493.69     16.34 o 
   2  10   7      890.11      893.00     22.42 o 
   3  10   7      745.36      725.46     38.82 o 
   4  10   7      149.10      155.42      8.19 o 
   5  10   7       35.76       39.88      5.18 o 
   6  10   7      852.80      828.03     22.50 o 
   7  10   7     1319.18     1254.40     30.39 o 
   8  10   7      500.67      473.33     16.83 o 
   9  10   7       90.26       85.46     22.23 o 
  -5  11   7       98.41       91.22     11.99 o 
  -4  11   7     1160.25     1178.84     41.48 o 
  -3  11   7     1098.75     1077.52     38.00 o 
  -2  11   7       48.54       71.67      9.25 o 
  -1  11   7        1.79        8.60      2.56 o 
   0  11   7     2025.37     2086.46     42.57 o 
   1  11   7      878.12      903.03     23.09 o 
   2  11   7      372.83      350.21     12.85 o 
   3  11   7       39.24       42.06      5.27 o 
   4  11   7      486.53      483.99     27.21 o 
   5  11   7     1199.07     1168.06     32.73 o 
   6  11   7       26.00       28.03      5.32 o 
   7  11   7        6.55        7.31      4.05 o 
   8  11   7      538.32      511.25     18.27 o 
  -3  12   7       32.90       43.87      7.96 o 
  -2  12   7      748.67      701.32     28.60 o 
  -1  12   7      794.99      756.48     29.69 o 
   0  12   7      240.61      268.02     11.20 o 
   1  12   7      224.87      203.08      9.76 o 
   2  12   7      684.86      684.12     19.94 o 
   3  12   7      519.38      539.11     17.35 o 
   4  12   7      559.15      491.79     32.18 o 
   5  12   7       83.61       77.72      7.23 o 
   6  12   7      302.02      317.11     13.52 o 
   7  12   7      665.08      640.56     20.54 o 
  -2  13   7      164.62      199.94     14.22 o 
  -1  13   7      125.09      117.67     12.33 o 
   0  13   7      897.77      847.29     23.30 o 
   1  13   7     1314.33     1303.62     31.98 o 
   2  13   7      828.16      814.97     22.97 o 
   3  13   7        3.35       15.04      5.69 o 
   4  13   7      135.16      142.16     11.49 o 
   5  13   7     1669.23     1646.28     38.06 o 
  -3  -9   8      329.72      343.88     14.42 o 
  -2  -9   8      219.62      219.20     11.69 o 
  -1  -9   8      503.95      475.18     17.26 o 
   0  -9   8      237.50      235.61     12.08 o 
  -5  -8   8      942.08     1015.70     37.80 o 
  -4  -8   8      453.94      464.99     16.37 o 
  -3  -8   8      166.84      172.14      9.63 o 
  -2  -8   8     1927.58     1918.67     41.74 o 
  -1  -8   8      795.45      760.98     22.02 o 
   0  -8   8      774.74      711.40     21.29 o 
   1  -8   8     1045.24      975.41     26.13 o 
   2  -8   8      710.06      719.34     21.77 o 
   3  -8   8      830.94      851.22     24.34 o 
  -6  -7   8       28.11       29.79      7.81 o 
  -5  -7   8      340.35      358.35     19.35 o 
  -4  -7   8      775.74      775.82     21.30 o 
  -3  -7   8      964.91      974.50     24.99 o 
  -2  -7   8     1217.23     1187.55     28.64 o 
  -1  -7   8        1.20       15.19      3.94 o 
   0  -7   8      392.87      397.07     22.28 o 
   1  -7   8     1156.86     1132.07     28.26 o 
   2  -7   8      557.58      548.60     17.90 o 
   3  -7   8        0.16        1.94      4.20 o 
   4  -7   8      666.56      688.01     21.12 o 
   5  -7   8      587.52      633.17     20.58 o 
  -8  -6   8      341.85      421.71     21.09 o 
  -7  -6   8       40.62       56.00      7.66 o 
  -6  -6   8      115.02      125.63     10.39 o 
  -5  -6   8      650.23      692.17     28.45 o 
  -4  -6   8      184.00      207.48      9.51 o 
  -3  -6   8       27.77       34.22      4.82 o 
  -2  -6   8     1895.62     1867.90     39.17 o 
  -1  -6   8      633.36      642.29     18.52 o 
   0  -6   8     1577.44     1522.03     33.57 o 
   1  -6   8       44.91       50.36      5.74 o 
   2  -6   8      434.97      429.16     15.72 o 
   3  -6   8     1744.05     1603.84     35.90 o 
   4  -6   8      493.09      476.91     16.25 o 
   5  -6   8       20.41       27.93      4.98 o 
   6  -6   8       91.92       75.95      7.41 o 
  -8  -5   8     1005.63     1068.42     38.64 o 
  -7  -5   8      845.72      853.32     32.23 o 
  -6  -5   8      731.74      714.01     27.85 o 
  -5  -5   8      157.62      143.04     10.84 o 
  -4  -5   8      236.63      256.64     14.12 o 
  -3  -5   8      770.22      759.93     19.86 o 
  -2  -5   8      558.18      567.65     16.49 o 
  -1  -5   8     1314.31     1340.67     30.44 o 
   0  -5   8      665.46      670.56     18.60 o 
   1  -5   8      165.86      160.99     16.24 o 
   2  -5   8     1427.04     1423.76     31.72 o 
   3  -5   8     1268.21     1224.48     28.76 o 
   4  -5   8      392.03      375.25     13.59 o 
   5  -5   8      718.48      728.03     35.83 o 
   6  -5   8      792.57      804.20     27.08 o 
   7  -5   8      259.14      277.69     13.55 o 
  -9  -4   8      983.99      975.22     36.85 o 
  -8  -4   8      311.81      327.05     16.01 o 
  -7  -4   8        6.54       21.45      6.99 o 
  -6  -4   8       65.21       94.10     10.00 o 
  -5  -4   8      925.02      961.09     33.62 o 
  -4  -4   8     1443.83     1410.67     29.99 o 
  -3  -4   8       18.62       24.57      5.12 o 
  -2  -4   8       45.85       43.56      4.87 o 
  -1  -4   8     1055.53     1037.63     24.17 o 
   0  -4   8     2870.77     2887.63     54.20 o 
   1  -4   8       25.50       31.72      4.52 o 
   2  -4   8      166.88      180.42      8.55 o 
   3  -4   8     1554.58     1532.11     33.20 o 
   4  -4   8      681.69      684.80     19.11 o 
   5  -4   8      540.51      520.90     33.05 o 
   6  -4   8      101.00      113.27      8.18 o 
   7  -4   8      723.49      743.17     21.53 o 
  -9  -3   8       29.77       43.82     14.17 o 
  -8  -3   8      635.50      636.63     18.80 o 
  -7  -3   8     2300.93     2141.85     43.42 o 
  -6  -3   8      883.83      928.57     22.70 o 
  -5  -3   8      180.72      192.84      9.33 o 
  -4  -3   8      749.23      717.54     26.86 o 
  -3  -3   8     2027.10     1889.59    103.30 o 
  -2  -3   8      109.26      101.83      6.22 o 
  -1  -3   8     2198.49     2131.95     41.21 o 
   0  -3   8       35.14       48.93      4.92 o 
   1  -3   8      512.44      521.15     14.92 o 
   2  -3   8     1786.70     1798.09     36.54 o 
   3  -3   8     1782.38     1759.15     36.34 o 
   4  -3   8       82.13       76.34      7.06 o 
   5  -3   8      729.39      735.18     19.89 o 
   6  -3   8      847.73      903.75     23.40 o 
   7  -3   8     1276.66     1306.18     30.86 o 
   8  -3   8       46.73       53.06     13.50 o 
  -9  -2   8      384.83      410.91     21.54 o 
  -8  -2   8      859.05      820.74     30.24 o 
  -7  -2   8      280.06      297.10     11.43 o 
  -6  -2   8        0.29        4.66      4.87 o 
  -5  -2   8     1275.66     1191.87     26.33 o 
  -4  -2   8     3074.30     3064.61     55.48 o 
  -3  -2   8      482.22      440.25     14.12 o 
  -2  -2   8       46.91       45.14      4.44 o 
  -1  -2   8     3144.89     2978.80    116.26 o 
   0  -2   8     1883.74     1881.26     36.77 o 
   1  -2   8      769.61      769.10     25.79 o 
   2  -2   8       36.95       52.31      4.93 o 
   3  -2   8     1424.20     1422.13     30.13 o 
   4  -2   8     1086.25     1075.65     24.84 o 
   5  -2   8     1073.36     1029.84     35.09 o 
   6  -2   8      210.69      224.61     10.47 o 
   7  -2   8      366.21      364.92     13.16 o 
   8  -2   8      437.64      459.70     17.68 o 
   9  -2   8      368.62      423.70     15.28 o 
  -9  -1   8      385.42      369.49     13.96 o 
  -8  -1   8       57.59       65.04      6.33 o 
  -7  -1   8      864.90      793.03     20.89 o 
  -6  -1   8     1830.29     1686.76     59.36 o 
  -5  -1   8      692.11      700.89     18.00 o 
  -4  -1   8      173.17      152.62      6.99 o 
  -3  -1   8      362.18      332.13      8.37 o 
  -2  -1   8     3765.41     3626.78     50.96 o 
  -1  -1   8     1737.20     1603.74     56.03 o 
   0  -1   8      257.63      256.01      8.79 o 
   1  -1   8      185.78      160.51      6.98 o 
   2  -1   8     3605.21     3534.58     62.94 o 
   3  -1   8     2467.80     2476.17     46.54 o 
   4  -1   8     1032.41      992.21     22.88 o 
   5  -1   8      676.62      653.52     20.99 o 
   6  -1   8     1638.99     1601.01     34.00 o 
   7  -1   8     2433.25     2429.92     48.20 o 
   8  -1   8      574.51      585.89     17.67 o 
   9  -1   8       14.70       27.91      6.47 o 
  -9   0   8      141.82      135.32     10.94 o 
  -8   0   8     1267.10     1173.75     28.43 o 
  -7   0   8      817.85      826.28     21.56 o 
  -6   0   8     1474.02     1344.40     49.64 o 
  -5   0   8      666.46      570.65     15.63 o 
  -4   0   8     2444.60     2355.83     44.07 o 
  -3   0   8     3220.84     3193.39     71.45 o 
  -2   0   8     2064.25     2054.40     30.69 o 
  -1   0   8     1432.39     1247.46     34.13 o 
   0   0   8     2796.05     2642.61     37.91 o 
   1   0   8     2653.58     2655.47     48.20 o 
   2   0   8     1180.09     1121.42     25.56 o 
   3   0   8      620.15      554.50     20.14 o 
   4   0   8     2110.94     2046.49     39.60 o 
   5   0   8      515.84      536.28     15.09 o 
   6   0   8     1508.71     1551.97     32.81 o 
   7   0   8      456.81      463.16     18.15 o 
   8   0   8      375.88      414.96     14.12 o 
   9   0   8      950.39     1003.32     38.02 o 
  -9   1   8      602.33      564.48     19.97 o 
  -8   1   8       14.46       18.60      3.58 o 
  -7   1   8       42.74       54.80      5.78 o 
  -6   1   8     1605.41     1547.51     42.35 o 
  -5   1   8     1638.87     1578.34     35.39 o 
  -4   1   8      157.49      141.15      8.01 o 
  -3   1   8       51.83       47.26      4.30 o 
  -2   1   8     2304.09     2169.24     79.84 o 
  -1   1   8     3793.90     3529.88     49.32 o 
   0   1   8      220.24      214.26      5.81 o 
   1   1   8      346.77      362.91     10.73 o 
   2   1   8     2276.09     2084.08     45.11 o 
   3   1   8     4943.84     4789.34     82.10 o 
   4   1   8     1200.29     1154.52     24.77 o 
   5   1   8      388.11      390.14     13.63 o 
   6   1   8     2276.61     2272.88     44.05 o 
   7   1   8     2663.08     2652.89     50.78 o 
   8   1   8     1464.06     1462.70     32.19 o 
   9   1   8      132.97      127.77     10.30 o 
  10   1   8      639.98      665.56     27.65 o 
  -9   2   8       41.43       51.95      6.23 o 
  -8   2   8      916.12      893.33     26.91 o 
  -7   2   8      904.36      888.45     32.00 o 
  -6   2   8     1449.19     1390.35     30.76 o 
  -5   2   8       14.71       12.51      4.13 o 
  -4   2   8     1010.32      984.89     22.34 o 
  -3   2   8     5907.07     5685.85     95.77 o 
  -2   2   8     4042.39     3946.14     54.87 o 
  -1   2   8      191.99      177.23      5.40 o 
   0   2   8     1132.61     1074.25     17.68 o 
   1   2   8     6111.94     5945.06     80.00 o 
   2   2   8     2965.04     2862.14     40.79 o 
   3   2   8      567.46      555.29     11.02 o 
   4   2   8       88.90       80.80      3.94 o 
   5   2   8      293.77      288.50      9.96 o 
   6   2   8     2244.95     2196.28     63.26 o 
   7   2   8      484.45      507.12     14.79 o 
   8   2   8      316.70      302.34     15.97 o 
   9   2   8      416.85      465.68     21.34 o 
  10   2   8      859.12      857.24     32.38 o 
  -9   3   8     1550.99     1543.33     40.98 o 
  -8   3   8      155.80      150.34      8.96 o 
  -7   3   8      266.03      248.16     11.81 o 
  -6   3   8     1684.83     1643.55     35.09 o 
  -5   3   8     1473.36     1527.56     32.29 o 
  -4   3   8      953.70      955.91     22.13 o 
  -3   3   8      119.83      118.52      6.11 o 
  -2   3   8      265.20      276.92      9.11 o 
  -1   3   8     3096.55     3128.24     44.41 o 
   0   3   8     2215.44     2028.39     30.13 o 
   1   3   8      779.34      723.32     16.12 o 
   2   3   8      700.01      623.68     11.84 o 
   3   3   8     5421.98     5201.10     70.93 o 
   4   3   8     2842.85     2823.59     40.92 o 
   5   3   8     3189.73     3068.02     44.45 o 
   6   3   8       79.04       79.14     10.54 o 
   7   3   8      625.84      570.22     23.18 o 
   8   3   8     3093.31     3052.48     81.17 o 
   9   3   8     1536.01     1534.79     47.80 o 
  -9   4   8       14.19        9.11      4.44 o 
  -8   4   8       35.51       43.07      5.72 o 
  -7   4   8     1022.24     1046.79     26.38 o 
  -6   4   8     1136.05     1106.34     26.56 o 
  -5   4   8      345.60      316.21     11.49 o 
  -4   4   8      453.43      439.66     16.74 o 
  -3   4   8     2650.19     2677.31     60.63 o 
  -2   4   8     5513.38     5653.82     94.32 o 
  -1   4   8      561.83      535.30     10.78 o 
   0   4   8       74.78       71.46      3.76 o 
   1   4   8     3387.55     3562.29     49.96 o 
   2   4   8     3355.58     3214.56     45.85 o 
   3   4   8      311.04      306.73      7.51 o 
   4   4   8      265.57      278.46      9.49 o 
   5   4   8     4200.14     4116.03    102.51 o 
   6   4   8      578.35      565.55     15.34 o 
   7   4   8     1198.23     1235.35     28.97 o 
   9   4   8      447.55      430.71     21.83 o 
  10   4   8     1214.38     1168.29     41.18 o 
  -9   5   8      702.06      722.78     32.78 o 
  -8   5   8      749.03      733.51     22.08 o 
  -7   5   8      418.14      395.01     14.57 o 
  -6   5   8       29.42       32.06      5.55 o 
  -5   5   8      556.89      578.21     18.35 o 
  -4   5   8      658.45      638.30     17.18 o 
  -3   5   8      658.17      634.84     41.03 o 
  -2   5   8      103.86      105.15      4.48 o 
  -1   5   8     1042.85      986.95     17.02 o 
   0   5   8     1856.17     1859.77     30.36 o 
   1   5   8      953.94      933.02     20.42 o 
   2   5   8       78.71       74.71     16.31 o 
   3   5   8      136.76      143.79      6.69 o 
   4   5   8     2351.90     2227.93    115.64 o 
   5   5   8     1461.68     1433.17     58.27 o 
   6   5   8       38.62       38.78      7.31 o 
   7   5   8      472.36      491.86     15.09 o 
   8   5   8      302.15      284.50     11.33 o 
   9   5   8      943.30      954.14     24.43 o 
  10   5   8        2.46       -2.44      5.97 o 
  -8   6   8        6.89        6.98      4.76 o 
  -7   6   8     1136.28     1102.49     48.84 o 
  -6   6   8      581.60      569.88     17.69 o 
  -5   6   8      859.24      841.79     21.96 o 
  -4   6   8       34.37       37.47      4.90 o 
  -3   6   8      519.43      511.61     14.67 o 
  -2   6   8     3343.58     3325.28     59.43 o 
  -1   6   8     1330.39     1224.71     20.47 o 
   0   6   8      820.85      804.99     14.72 o 
   1   6   8      813.88      901.64     29.57 o 
   2   6   8     4559.71     4849.72     82.49 o 
   3   6   8      463.69      463.60     13.30 o 
   4   6   8      774.71      785.67     19.29 o 
   5   6   8      237.83      250.45      9.84 o 
   6   6   8     1018.97      999.22     23.74 o 
   7   6   8     1365.66     1409.09     31.10 o 
   8   6   8      565.53      574.77     25.12 o 
   9   6   8        5.75       12.27      3.87 o 
  10   6   8      330.19      349.93     14.22 o 
  -8   7   8     1712.80     1747.46     56.95 o 
  -7   7   8      753.52      742.90     22.24 o 
  -6   7   8        5.73       12.22      5.35 o 
  -5   7   8      449.33      431.03     14.79 o 
  -4   7   8      794.66      777.84     32.43 o 
  -3   7   8     1486.20     1460.49     40.11 o 
  -2   7   8        5.08       10.09      3.06 o 
  -1   7   8        2.31        3.75      1.94 o 
   0   7   8     1154.14     1160.16     25.02 o 
   1   7   8     2772.03     2770.26     50.52 o 
   2   7   8      766.82      755.60     18.60 o 
   3   7   8       20.55       23.64      4.65 o 
   4   7   8     3304.00     3374.78     61.05 o 
   5   7   8      115.78      119.38      7.60 o 
   6   7   8     1336.45     1283.79     67.39 o 
   7   7   8      135.13      136.67     12.78 o 
   8   7   8      264.43      263.57     19.94 o 
   9   7   8      571.48      604.17     27.33 o 
  10   7   8      434.00      433.04     16.25 o 
  -7   8   8      420.71      460.25     17.36 o 
  -6   8   8     1668.79     1793.95     40.39 o 
  -5   8   8      838.78      868.87     23.16 o 
  -4   8   8      299.91      307.27     11.82 o 
  -3   8   8      412.14      400.08     13.09 o 
  -2   8   8     2301.27     2229.01     61.77 o 
  -1   8   8      786.19      799.42     19.42 o 
   0   8   8      385.00      407.06     14.12 o 
   1   8   8       40.23       33.53      4.60 o 
   2   8   8     1493.04     1483.62     31.14 o 
   3   8   8     3640.73     3586.39     64.60 o 
   4   8   8      302.09      283.45     10.88 o 
   5   8   8       65.83       75.68      6.59 o 
   6   8   8     2291.56     2340.05     46.48 o 
   7   8   8     1597.87     1617.35     35.45 o 
   8   8   8      595.78      583.40     18.34 o 
   9   8   8        6.80       16.75      4.88 o 
  -6   9   8      421.80      437.57     16.31 o 
  -5   9   8      306.03      279.71     11.97 o 
  -4   9   8      809.80      738.58     29.59 o 
  -3   9   8     1531.34     1544.54     48.09 o 
  -2   9   8      382.37      379.28     18.45 o 
  -1   9   8       12.36       12.93      3.01 o 
   0   9   8     1052.67     1015.10     23.77 o 
   1   9   8     1479.09     1441.73     30.89 o 
   2   9   8      406.62      402.87     13.31 o 
   3   9   8      409.14      418.01     13.80 o 
   4   9   8      457.69      450.99     14.61 o 
   5   9   8     1128.08     1121.74     26.83 o 
   6   9   8      790.59      762.72     21.02 o 
   7   9   8       16.00       21.11      4.61 o 
   8   9   8      666.04      629.34     28.47 o 
   9   9   8      954.93      892.76     25.46 o 
  -5  10   8     1065.21     1053.30     38.74 o 
  -4  10   8      994.19     1004.11     37.20 o 
  -3  10   8       36.40       48.64      8.11 o 
  -2  10   8      223.96      241.52     14.72 o 
  -1  10   8     1599.19     1568.42     48.04 o 
   0  10   8      955.93      971.60     23.68 o 
   1  10   8        0.68        4.45      4.77 o 
   2  10   8      311.54      277.68     11.10 o 
   3  10   8     2226.29     2211.62     44.51 o 
   4  10   8      337.57      311.11     12.10 o 
   5  10   8     1064.03     1068.63     33.47 o 
   6  10   8      501.80      482.53     16.38 o 
   7  10   8      687.27      660.23     23.28 o 
   8  10   8     1018.60      951.43     26.13 o 
  -4  11   8      142.67      142.05     13.98 o 
  -3  11   8      826.55      798.06     31.83 o 
  -2  11   8     1500.47     1436.12     46.55 o 
  -1  11   8      486.46      449.46     21.29 o 
   0  11   8      149.49      160.14     15.02 o 
   1  11   8     1098.84     1095.67     26.49 o 
   2  11   8     1778.76     1722.50     37.10 o 
   3  11   8      229.13      229.34     10.46 o 
   4  11   8       11.84       11.53      3.74 o 
   5  11   8     1822.19     1710.82     49.66 o 
   6  11   8      752.32      678.85     20.66 o 
   7  11   8      583.47      552.00     38.79 o 
   8  11   8       50.29       48.64      7.15 o 
  -3  12   8      281.95      300.40     18.35 o 
  -2  12   8        0.26        6.91      3.53 o 
  -1  12   8      199.20      204.36     13.98 o 
   0  12   8      776.18      746.09     21.00 o 
   1  12   8      440.21      449.25     15.40 o 
   2  12   8       51.61       52.08     10.30 o 
   3  12   8      521.99      498.93     16.67 o 
   4  12   8      827.45      803.45     25.17 o 
   5  12   8      546.75      521.81     17.65 o 
   6  12   8        0.30        1.99      3.38 o 
   7  12   8      679.85      624.56     20.74 o 
  -1  13   8      264.60      289.61     17.66 o 
   0  13   8        8.47       19.81      3.74 o 
   1  13   8      203.06      187.16     13.03 o 
   2  13   8      920.85      935.77     25.46 o 
   3  13   8      523.31      542.87     27.78 o 
   4  13   8      550.71      569.74     19.84 o 
   5  13   8      136.36      130.59     16.39 o 
  -3  -8   9       32.27       33.59      6.65 o 
  -2  -8   9       94.17      105.08      9.19 o 
  -1  -8   9     1149.63     1132.24     29.49 o 
   0  -8   9      549.08      592.15     19.82 o 
   1  -8   9      165.26      162.40     11.11 o 
  -5  -7   9       96.34      102.41     12.68 o 
  -4  -7   9        0.49        2.61      5.77 o 
  -3  -7   9      945.95      958.97     25.50 o 
  -2  -7   9      673.50      662.72     20.07 o 
  -1  -7   9      490.30      503.36     17.06 o 
   0  -7   9        5.76        4.40      3.86 o 
   1  -7   9     1225.47     1193.53     30.01 o 
   2  -7   9      766.62      781.75     33.87 o 
   3  -7   9      730.67      763.99     22.73 o 
  -5  -6   9      593.16      608.17     27.16 o 
  -4  -6   9     1299.95     1331.57     44.86 o 
  -3  -6   9       34.37       48.33      5.74 o 
  -2  -6   9        1.74        6.91      3.26 o 
  -1  -6   9      941.26      913.77     24.07 o 
   0  -6   9      390.20      374.01     13.95 o 
   1  -6   9      669.07      648.06     19.46 o 
   2  -6   9        0.29        7.91      4.50 o 
   3  -6   9      388.75      351.68     13.88 o 
   4  -6   9      354.70      360.70     14.59 o 
   5  -6   9      817.65      824.08     23.68 o 
  -7  -5   9      251.92      292.69     17.21 o 
  -6  -5   9      975.44      974.22     35.66 o 
  -5  -5   9      585.66      601.01     25.46 o 
  -4  -5   9       90.90       86.09     10.35 o 
  -3  -5   9      142.89      141.17      7.84 o 
  -2  -5   9     3120.30     3093.61     58.96 o 
  -1  -5   9      826.76      780.58     21.01 o 
   0  -5   9      691.42      697.69     38.10 o 
   1  -5   9      887.59      868.88     31.98 o 
   2  -5   9     1518.69     1517.29     34.16 o 
   3  -5   9     1817.36     1775.18     38.64 o 
   4  -5   9      202.88      209.99     10.13 o 
   5  -5   9       39.08       33.68      6.64 o 
   6  -5   9      395.44      404.68     17.38 o 
  -8  -4   9      905.54      942.94     36.11 o 
  -7  -4   9     1028.81      999.14     36.85 o 
  -6  -4   9      182.47      192.18     13.53 o 
  -5  -4   9      204.04      193.37     12.88 o 
  -4  -4   9     2056.60     2003.06     58.99 o 
  -3  -4   9      273.23      272.53     10.58 o 
  -2  -4   9     1059.18     1069.88     25.81 o 
  -1  -4   9      179.37      161.81      8.20 o 
   0  -4   9     1479.92     1439.91     31.70 o 
   1  -4   9      621.01      619.22     21.81 o 
   2  -4   9      728.91      679.19     23.33 o 
   3  -4   9      113.40      119.13      8.09 o 
   4  -4   9      555.42      520.28     16.49 o 
   5  -4   9     1889.94     1884.86     40.70 o 
   6  -4   9      395.42      409.29     15.01 o 
   7  -4   9      117.30      130.05      9.23 o 
  -8  -3   9       75.47      109.12      7.96 o 
  -7  -3   9      109.09      115.74     11.76 o 
  -6  -3   9      470.56      518.79     23.38 o 
  -5  -3   9     1832.64     1729.81     52.72 o 
  -4  -3   9       97.82      109.82     10.25 o 
  -3  -3   9      442.46      407.79     12.85 o 
  -2  -3   9     2486.36     2403.18     46.31 o 
  -1  -3   9     1408.57     1323.41     28.98 o 
   0  -3   9     2509.24     2480.22     47.81 o 
   1  -3   9       97.11      108.89      7.24 o 
   2  -3   9      700.59      716.26     19.23 o 
   3  -3   9     2203.54     2105.54     42.72 o 
   4  -3   9     1292.04     1253.03     29.08 o 
   5  -3   9      227.25      221.87     10.06 o 
   6  -3   9      291.03      304.49     14.45 o 
   7  -3   9      739.83      704.23     20.76 o 
  -9  -2   9       45.52       29.56      4.49 o 
  -8  -2   9     1155.82     1169.34     28.75 o 
  -7  -2   9     1348.76     1368.46     31.37 o 
  -6  -2   9      194.22      203.11      9.03 o 
  -5  -2   9       24.41       45.84      8.03 o 
  -4  -2   9     1251.33     1241.80     40.19 o 
  -3  -2   9     2732.49     2485.74     98.80 o 
  -2  -2   9       66.90       63.04      5.33 o 
  -1  -2   9     1597.02     1585.28     32.63 o 
   0  -2   9     1765.99     1708.45     34.86 o 
   1  -2   9      778.43      718.52     34.64 o 
   2  -2   9     1708.98     1663.23     34.48 o 
   3  -2   9      962.40      853.66     21.41 o 
   4  -2   9       65.58       79.83      6.47 o 
   5  -2   9     1032.39     1049.95     25.55 o 
   6  -2   9      771.20      785.98     21.31 o 
   7  -2   9      255.80      250.63     10.91 o 
   8  -2   9       24.03       35.85      5.14 o 
  -9  -1   9      618.67      591.42     21.01 o 
  -8  -1   9      620.64      580.54     18.12 o 
  -7  -1   9       18.52       17.70      4.50 o 
  -6  -1   9      264.84      259.77     12.53 o 
  -5  -1   9     1300.67     1296.18     28.43 o 
  -4  -1   9      408.66      395.60     12.25 o 
  -3  -1   9      176.42      179.69      5.98 o 
  -2  -1   9     1346.04     1340.39     27.91 o 
  -1  -1   9     1025.92      977.45     22.08 o 
   0  -1   9     2190.40     2102.55     40.45 o 
   1  -1   9      530.03      551.77     15.15 o 
   2  -1   9     1059.03     1007.24     23.28 o 
   3  -1   9     3041.05     2998.08     55.76 o 
   4  -1   9     2676.61     2516.82     48.44 o 
   5  -1   9      129.24      122.01      7.23 o 
   6  -1   9       24.88       30.37      4.47 o 
   7  -1   9     1433.24     1440.10     32.74 o 
   8  -1   9     1086.54     1120.48     27.96 o 
  -9   0   9       69.09       86.97      7.66 o 
  -8   0   9      316.61      324.38     12.85 o 
  -7   0   9     1834.52     1726.66     37.12 o 
  -6   0   9     2435.85     2365.07     46.66 o 
  -5   0   9       32.62       45.62      5.13 o 
  -4   0   9      239.44      238.36      9.20 o 
  -3   0   9     7620.22     7551.07    134.54 o 
  -2   0   9      118.56      113.59      4.59 o 
  -1   0   9     1111.36     1023.69     41.18 o 
   0   0   9      467.08      457.23     12.84 o 
   1   0   9      699.30      681.05     16.98 o 
   2   0   9     2121.20     2122.09     40.86 o 
   3   0   9     1449.16     1367.64     50.93 o 
   4   0   9       20.34       24.33      3.90 o 
   5   0   9      545.01      529.63     15.47 o 
   6   0   9     1884.15     1942.71     39.85 o 
   7   0   9     1071.23     1038.80     25.44 o 
   8   0   9       10.46       21.83      5.67 o 
   9   0   9      828.00      847.45     32.63 o 
  -9   1   9      369.30      404.08     19.89 o 
  -8   1   9      785.83      757.76     21.63 o 
  -7   1   9      404.67      398.49     14.09 o 
  -6   1   9       45.19       54.31      5.62 o 
  -5   1   9      576.53      543.19     15.72 o 
  -4   1   9     2979.69     2983.58     54.86 o 
  -3   1   9      807.73      719.60     74.58 o 
  -2   1   9      560.34      571.94     17.57 o 
  -1   1   9     5458.13     5376.46    130.78 o 
   0   1   9     1182.98     1115.59     22.26 o 
   1   1   9      920.17      875.03     19.90 o 
   2   1   9       43.05       54.15      6.09 o 
   3   1   9     2630.83     2653.25     49.22 o 
   4   1   9     2117.19     2092.10     40.71 o 
   5   1   9      912.31      930.48     22.14 o 
   6   1   9       81.19       80.10      6.34 o 
   7   1   9     1003.88     1012.12     24.54 o 
   8   1   9     1581.88     1644.71     73.36 o 
   9   1   9      290.55      298.02     16.91 o 
  -9   2   9      222.80      222.71     11.12 o 
  -8   2   9       23.55       30.21      5.11 o 
  -7   2   9      635.69      650.90     19.13 o 
  -6   2   9     3030.54     2968.28     79.60 o 
  -5   2   9     1115.02     1100.11     25.56 o 
  -4   2   9        5.11        7.29      2.78 o 
  -3   2   9     1160.45     1165.68     30.31 o 
  -2   2   9     3102.57     3046.35     43.97 o 
  -1   2   9     6545.77     6288.91     85.15 o 
   0   2   9      234.06      215.97      6.36 o 
   1   2   9      210.22      191.58      7.15 o 
   2   2   9     1725.02     1683.41     26.16 o 
   3   2   9     1983.34     1928.77     37.29 o 
   4   2   9      848.14      776.05     45.48 o 
   5   2   9        0.68        0.76      6.04 o 
   6   2   9     1402.65     1382.90     36.95 o 
   7   2   9     1540.76     1437.06     44.71 o 
   8   2   9      229.92      221.32     13.88 o 
   9   2   9        0.17        4.53      3.43 o 
  -9   3   9      208.48      216.80     15.92 o 
  -8   3   9      851.12      795.49     38.42 o 
  -7   3   9      776.12      781.49     21.87 o 
  -6   3   9      270.68      299.98     11.89 o 
  -5   3   9       52.32       61.65      5.96 o 
  -4   3   9     2457.47     2448.30     59.06 o 
  -3   3   9      397.77      392.69     12.17 o 
  -2   3   9     3007.89     2960.05     42.94 o 
  -1   3   9     1016.43      979.08     21.12 o 
   0   3   9     2945.46     2746.33     39.84 o 
   1   3   9     4567.68     4396.30     64.78 o 
   2   3   9     3232.92     3217.66     45.98 o 
   3   3   9      174.37      177.13      5.76 o 
   4   3   9     3537.97     3411.09     48.91 o 
   5   3   9     1447.71     1441.56     41.53 o 
   6   3   9     2196.93     2084.13     58.69 o 
   7   3   9        0.16        5.62      3.58 o 
   8   3   9      411.45      417.33     19.99 o 
   9   3   9      300.37      315.62     17.46 o 
  10   3   9     1159.55     1112.99     39.59 o 
  -8   4   9        9.17       12.50      6.22 o 
  -7   4   9      136.90      155.48      9.16 o 
  -6   4   9     1184.70     1156.62     27.78 o 
  -5   4   9     1920.14     1993.17     40.78 o 
  -4   4   9       23.19       27.31      4.30 o 
  -3   4   9       29.85       31.23      4.23 o 
  -2   4   9     2420.32     2574.00     47.70 o 
  -1   4   9      875.14      876.35     19.68 o 
   0   4   9      121.90      110.52      5.68 o 
   1   4   9        9.76        9.77      3.95 o 
   2   4   9      600.95      584.50     11.84 o 
   3   4   9     2580.13     2526.11     37.47 o 
   4   4   9     1350.74     1326.07     51.97 o 
   5   4   9      182.45      169.97     12.61 o 
   6   4   9     1534.65     1478.89     45.36 o 
   7   4   9     3921.62     3780.31     97.93 o 
   8   4   9     1607.11     1527.18     47.85 o 
  10   4   9      474.66      447.17     23.92 o 
  -8   5   9      496.29      517.01     18.16 o 
  -7   5   9      559.68      560.17     18.23 o 
  -6   5   9      376.45      375.67     13.82 o 
  -5   5   9       13.17       17.65      3.68 o 
  -4   5   9      146.79      158.25      8.05 o 
  -3   5   9     2085.27     2207.57     42.85 o 
  -2   5   9     2641.64     2566.70     47.62 o 
  -1   5   9       22.68       23.04      2.73 o 
   0   5   9      382.27      362.58     11.25 o 
   1   5   9     1809.18     1836.70     28.52 o 
   2   5   9      808.04      785.15     18.70 o 
   3   5   9      200.17      201.38     11.19 o 
   4   5   9      202.24      195.76     11.19 o 
   5   5   9       47.76       56.80      7.01 o 
   6   5   9      592.58      572.85     23.45 o 
   7   5   9      186.35      195.02      9.13 o 
   8   5   9      218.77      245.69     16.36 o 
   9   5   9     1040.23     1034.20     38.50 o 
  10   5   9      312.46      315.03     20.19 o 
  -8   6   9      133.04      140.31     10.76 o 
  -7   6   9       23.54       30.76      5.24 o 
  -6   6   9      572.56      595.37     27.01 o 
  -5   6   9     1506.79     1595.61     69.36 o 
  -4   6   9      280.14      286.93     11.13 o 
  -3   6   9      103.30      109.36      9.18 o 
  -2   6   9      484.09      505.67     14.31 o 
  -1   6   9     1257.57     1278.84     26.54 o 
   0   6   9      829.46      825.12     15.37 o 
   1   6   9       84.36       87.36      9.62 o 
   2   6   9      910.45      920.47     21.24 o 
   3   6   9     1796.36     1835.55     36.40 o 
   4   6   9       89.07      108.17      7.06 o 
   5   6   9      993.73      993.21     23.68 o 
   6   6   9      270.37      278.66     10.94 o 
   7   6   9      160.98      160.49      8.76 o 
   8   6   9      719.02      693.74     19.86 o 
   9   6   9     1322.52     1323.96     45.96 o 
  10   6   9       65.71       68.88     12.14 o 
  -7   7   9      838.78      873.91     25.25 o 
  -6   7   9      753.39      774.56     22.38 o 
  -5   7   9       42.73       44.94      5.57 o 
  -4   7   9      211.22      219.89      9.83 o 
  -3   7   9     1509.95     1512.16     32.48 o 
  -2   7   9     2402.99     2352.61    102.08 o 
  -1   7   9      323.07      342.53     11.15 o 
   0   7   9        2.43        8.44      2.71 o 
   1   7   9     2544.45     2610.51     48.41 o 
   2   7   9     3507.05     3553.36     63.44 o 
   3   7   9       97.37       90.33      6.59 o 
   4   7   9        2.24       -2.44      2.44 o 
   5   7   9     1916.07     2020.71     40.80 o 
   6   7   9      505.44      521.87     16.12 o 
   7   7   9        6.97       13.51      3.67 o 
   8   7   9       38.30       41.56     11.94 o 
   9   7   9      166.71      191.69     22.01 o 
  -7   8   9      192.03      197.52     11.86 o 
  -6   8   9      231.75      229.29     11.62 o 
  -5   8   9      782.11      796.09     22.33 o 
  -4   8   9     1216.48     1242.06     54.09 o 
  -3   8   9       59.29       59.43      9.05 o 
  -2   8   9      251.24      226.05     13.88 o 
  -1   8   9      708.56      668.16     17.50 o 
   0   8   9     1627.75     1620.43     83.88 o 
   1   8   9      306.61      310.86     11.10 o 
   2   8   9      128.97      127.64      7.44 o 
   3   8   9     1814.99     1808.29     37.12 o 
   4   8   9     1652.78     1653.55     34.92 o 
   5   8   9     2210.73     2284.73     46.03 o 
   6   8   9      109.48      117.24      8.36 o 
   7   8   9     1740.62     1674.53     36.81 o 
   8   8   9      665.54      648.11     19.84 o 
   9   8   9      484.40      485.91     17.46 o 
  -6   9   9      417.33      449.51     17.95 o 
  -5   9   9      155.19      157.66     14.57 o 
  -4   9   9        2.19        3.58      4.53 o 
  -3   9   9      419.68      408.43     20.44 o 
  -2   9   9     2910.69     2734.87     74.70 o 
  -1   9   9      471.80      458.02     21.14 o 
   0   9   9       76.62       90.53      6.69 o 
   1   9   9      575.63      540.02     22.13 o 
   2   9   9     3206.74     3213.46     66.47 o 
   3   9   9      413.34      433.81     27.06 o 
   4   9   9      218.85      228.35     10.08 o 
   5   9   9     1289.91     1235.11     29.18 o 
   6   9   9     1377.67     1342.20     31.41 o 
   7   9   9     1460.64     1381.98     32.61 o 
   8   9   9       79.24       89.89      8.52 o 
   9   9   9      610.20      585.48     19.91 o 
  -5  10   9      301.35      280.26     18.30 o 
  -4  10   9      386.46      401.67     21.83 o 
  -2  10   9        3.20        8.50      3.78 o 
  -1  10   9       63.00       64.61      8.95 o 
   0  10   9     1200.89     1145.04     26.96 o 
   1  10   9     1501.24     1463.83     32.26 o 
   2  10   9      212.02      207.85      9.63 o 
   3  10   9        5.90        8.59      3.98 o 
   4  10   9     2235.18     2178.87     44.80 o 
   5  10   9      583.99      563.32     17.88 o 
   6  10   9      400.05      403.39     14.94 o 
   7  10   9       36.17       39.38      6.47 o 
   8  10   9      819.16      791.41     23.63 o 
  -4  11   9       11.11       17.21      6.96 o 
  -3  11   9       33.41       41.93      7.76 o 
  -2  11   9     1157.42     1140.39     40.24 o 
  -1  11   9      857.76      846.00     32.63 o 
   0  11   9      137.51      136.37     10.10 o 
   1  11   9       12.93       22.54      3.94 o 
   2  11   9     1167.10     1133.52     27.80 o 
   3  11   9     2219.25     2177.59     45.16 o 
   4  11   9      998.06      932.51     30.64 o 
   5  11   9        6.13        7.98      3.74 o 
   6  11   9      811.88      819.59     23.54 o 
   7  11   9     1252.17     1218.46     31.30 o 
  -2  12   9       25.03       27.55      6.52 o 
  -1  12   9       66.81       64.11      9.60 o 
   0  12   9      246.31      222.07     14.97 o 
   1  12   9      840.47      842.67     23.19 o 
   2  12   9       81.28       81.04      7.38 o 
   3  12   9      229.29      207.38     17.88 o 
   4  12   9      295.07      301.54     20.09 o 
   5  12   9      713.70      674.34     21.05 o 
   6  12   9      869.03      769.87     23.19 o 
   0  13   9      545.23      534.96     25.61 o 
   1  13   9        5.76       13.32      5.07 o 
   2  13   9       15.56       21.03      7.34 o 
   3  13   9      999.30      963.36     43.54 o 
   4  13   9      170.85      201.86     22.65 o 
  -3  -7  10      311.12      320.13     14.00 o 
  -2  -7  10      629.63      650.86     20.83 o 
  -1  -7  10      904.39      906.08     25.37 o 
   0  -7  10      333.71      304.81     18.30 o 
   1  -7  10       23.05       24.80      7.86 o 
  -5  -6  10       44.69       45.21     10.64 o 
  -4  -6  10      449.35      490.84     25.02 o 
  -3  -6  10      305.14      336.23     13.54 o 
  -2  -6  10      856.35      852.91     23.60 o 
  -1  -6  10      115.23      127.25      9.19 o 
   0  -6  10      159.39      160.40      9.84 o 
   1  -6  10      861.81      828.99     23.67 o 
   2  -6  10      189.57      191.30     10.87 o 
   3  -6  10      372.20      336.92     14.58 o 
  -6  -5  10      441.79      452.64     22.73 o 
  -5  -5  10      848.18      865.50     34.81 o 
  -4  -5  10      536.22      523.82     24.77 o 
  -3  -5  10        1.35        6.44      3.15 o 
  -2  -5  10      586.97      601.92     18.33 o 
  -1  -5  10     1060.62     1031.71     26.10 o 
   0  -5  10     1319.91     1315.70     31.24 o 
   1  -5  10       30.84       37.30      5.56 o 
   2  -5  10       23.39       27.26      5.02 o 
   3  -5  10      536.94      525.30     17.60 o 
   4  -5  10      643.90      635.50     46.55 o 
   5  -5  10      602.13      624.05     20.02 o 
  -7  -4  10      779.70      782.19     32.33 o 
  -6  -4  10      651.64      616.47     26.81 o 
  -5  -4  10      206.47      213.27     14.27 o 
  -3  -4  10      873.10      867.63     22.44 o 
  -2  -4  10     1472.94     1497.30     33.24 o 
  -1  -4  10      315.85      326.79     31.48 o 
   0  -4  10       72.56       73.58      6.72 o 
   1  -4  10     1493.59     1417.77     32.34 o 
   2  -4  10     1076.74     1049.35     26.34 o 
   3  -4  10     1087.02     1134.34     37.40 o 
   4  -4  10        8.31        6.94      4.77 o 
   5  -4  10      410.80      431.77     15.56 o 
   6  -4  10      543.45      572.22     18.85 o 
  -7  -3  10      145.18      154.13     12.68 o 
  -6  -3  10        1.91        8.01      4.18 o 
  -5  -3  10     1116.35     1115.52     38.84 o 
  -4  -3  10     1621.03     1628.94     51.03 o 
  -2  -3  10       23.86       25.16      4.58 o 
  -1  -3  10     1446.99     1410.28     34.49 o 
   0  -3  10     1329.61     1404.92     37.75 o 
   1  -3  10      144.81      152.95      8.80 o 
   2  -3  10        2.95       14.77      3.45 o 
   3  -3  10     1843.16     1744.06     45.93 o 
   4  -3  10      425.11      425.48     14.70 o 
   5  -3  10      365.21      377.72     22.68 o 
   6  -3  10       90.69      127.71     13.23 o 
  -8  -2  10      121.49      133.30      9.07 o 
  -7  -2  10      919.80      947.71     36.51 o 
  -6  -2  10     1533.51     1527.18     49.54 o 
  -5  -2  10      948.39      899.22     33.42 o 
  -4  -2  10        3.34        9.60      4.03 o 
  -3  -2  10      276.31      291.10     16.21 o 
  -2  -2  10     2623.52     2480.56     47.69 o 
  -1  -2  10     3796.62     3643.04     66.27 o 
   0  -2  10      565.24      526.53     15.62 o 
   1  -2  10      263.92      279.45     10.83 o 
   2  -2  10     2459.35     2363.17     47.70 o 
   3  -2  10     2600.53     2524.58     49.78 o 
   4  -2  10      235.18      239.68     11.56 o 
   5  -2  10      367.71      381.20     18.10 o 
   6  -2  10      481.92      532.60     25.56 o 
   7  -2  10      392.94      419.34     15.24 o 
  -8  -1  10      945.29      968.36     38.55 o 
  -7  -1  10      932.40      951.55     24.60 o 
  -6  -1  10      449.11      438.17     21.91 o 
  -5  -1  10      226.78      243.31      9.79 o 
  -4  -1  10     2993.01     2950.87     80.72 o 
  -3  -1  10      624.79      601.16     24.47 o 
  -2  -1  10      357.26      335.50     11.32 o 
  -1  -1  10       61.29       59.98      5.32 o 
   0  -1  10     2792.47     2765.73     52.07 o 
   1  -1  10     1173.88     1179.60     44.19 o 
   2  -1  10      952.60      875.90     21.80 o 
   3  -1  10      277.17      265.81     13.03 o 
   4  -1  10     1143.73     1093.55     26.08 o 
   5  -1  10     2067.35     1942.56     40.57 o 
   6  -1  10      613.29      604.02     18.07 o 
   7  -1  10        4.88       12.26      5.87 o 
   8  -1  10      447.47      505.40     17.13 o 
  -8   0  10        4.80        8.41      3.14 o 
  -7   0  10       39.68       35.82      4.83 o 
  -6   0  10      480.86      513.40     15.97 o 
  -5   0  10     1624.03     1576.71     35.69 o 
  -4   0  10       97.54      103.71      6.35 o 
  -3   0  10       19.71       21.64      5.67 o 
  -2   0  10     1545.95     1476.28     52.32 o 
  -1   0  10     2143.44     2032.20     54.51 o 
   0   0  10     2162.93     2007.41     39.28 o 
   1   0  10       12.53       14.76      3.25 o 
   2   0  10     1266.52     1268.29     27.86 o 
   3   0  10     1993.35     2025.79     40.50 o 
   4   0  10     3194.30     3072.77     58.24 o 
   5   0  10       15.69       25.46      4.40 o 
   6   0  10     1326.48     1346.08     30.74 o 
   7   0  10     1691.25     1631.61     36.17 o 
   8   0  10      561.17      559.97     26.06 o 
  -8   1  10      588.02      604.92     19.14 o 
  -7   1  10     1264.15     1198.62     40.78 o 
  -6   1  10      457.92      436.32     16.59 o 
  -5   1  10       44.26       63.57      5.99 o 
  -4   1  10       75.78       79.67      6.13 o 
  -3   1  10     2091.25     2031.04     39.56 o 
  -2   1  10      134.69      120.85      4.99 o 
  -1   1  10      117.28      120.17      6.36 o 
   0   1  10      793.51      763.01     18.56 o 
   1   1  10     1063.85     1046.76     23.54 o 
   2   1  10      627.54      650.76     17.04 o 
   3   1  10       59.30       48.87      5.08 o 
   4   1  10       80.46      102.78      6.92 o 
   5   1  10      937.18      949.32     23.17 o 
   6   1  10     1074.54     1100.94     26.30 o 
   7   1  10      355.88      340.02     12.54 o 
   8   1  10      258.23      299.16     17.26 o 
  -8   2  10      377.73      371.20     26.93 o 
  -7   2  10       19.94       15.75      3.86 o 
  -6   2  10      692.19      685.66     19.50 o 
  -5   2  10     1866.94     1861.02     38.67 o 
  -4   2  10       87.38       98.32      7.34 o 
  -3   2  10     1071.64     1046.18     28.20 o 
  -2   2  10      107.30      102.15     10.15 o 
  -1   2  10      846.09      795.91     15.04 o 
   0   2  10      746.14      700.56     16.46 o 
   1   2  10     1661.26     1614.14     72.12 o 
   2   2  10      164.05      152.56      7.13 o 
   3   2  10     1125.55     1133.93     25.15 o 
   4   2  10     1964.94     1928.72     38.45 o 
   5   2  10        7.90        6.53      2.69 o 
   6   2  10       99.74      121.99      7.18 o 
   7   2  10      950.52      927.12     33.57 o 
   8   2  10     1066.13     1020.83     36.56 o 
   9   2  10      291.95      299.21     17.66 o 
  -8   3  10      128.35      123.11      9.34 o 
  -7   3  10      969.83      980.73     36.58 o 
  -6   3  10     2013.16     1997.90     42.08 o 
  -5   3  10       78.10       89.34      6.97 o 
  -4   3  10      158.06      153.50      7.87 o 
  -3   3  10     6804.42     6874.04    116.24 o 
  -2   3  10      689.00      661.16     16.88 o 
  -1   3  10      174.92      160.06      6.93 o 
   0   3  10      581.91      552.97     11.71 o 
   1   3  10      614.48      599.47     12.26 o 
   2   3  10     2285.40     2162.25    107.92 o 
   3   3  10     2004.98     1823.90     87.66 o 
   4   3  10       20.17       30.82      6.66 o 
   5   3  10       32.65       39.64      7.01 o 
   6   3  10      921.84      878.78     31.68 o 
   7   3  10      593.24      633.58     26.26 o 
   8   3  10       54.09       57.59      8.55 o 
   9   3  10      291.09      318.56     18.30 o 
  -8   4  10      185.98      199.04     11.09 o 
  -7   4  10       31.62       35.78      6.76 o 
  -6   4  10        7.24       11.36      3.42 o 
  -5   4  10      413.39      445.67     30.36 o 
  -4   4  10     1512.13     1554.41     33.35 o 
  -3   4  10        3.59        9.58      5.00 o 
  -2   4  10       75.42       74.78      5.77 o 
  -1   4  10     3832.49     3703.16     53.06 o 
   0   4  10      663.52      642.09     16.55 o 
   1   4  10       44.94       49.27      3.69 o 
   2   4  10      361.34      354.78      8.92 o 
   3   4  10     2273.51     2241.72     42.23 o 
   4   4  10     3330.59     3413.86     88.53 o 
   5   4  10     1053.89     1034.20     35.21 o 
   6   4  10       41.40       33.17      6.47 o 
   7   4  10     1493.68     1409.96     45.51 o 
   8   4  10     2022.37     1932.03     58.39 o 
   9   4  10      449.65      444.14     22.23 o 
  -7   5  10      277.70      302.73     13.25 o 
  -6   5  10     1703.17     1726.77     38.35 o 
  -5   5  10      225.67      251.61     10.88 o 
  -4   5  10       41.51       52.49      6.44 o 
  -3   5  10     2323.66     2363.38     45.89 o 
  -2   5  10     1853.54     1887.57     54.98 o 
  -1   5  10     1738.62     1770.50     28.32 o 
   0   5  10        4.06        2.29      1.91 o 
   1   5  10     1815.38     1829.09     35.76 o 
   2   5  10     1122.44     1117.52     24.52 o 
   3   5  10      483.22      472.37     13.74 o 
   4   5  10      107.46      107.71      7.56 o 
   5   5  10        0.97        3.86      3.08 o 
   6   5  10     1070.37     1052.21     36.36 o 
   8   5  10       25.14       26.01      8.16 o 
  -7   6  10      783.79      809.16     23.88 o 
  -6   6  10       16.66        8.98      3.39 o 
  -5   6  10        1.41        9.87      3.42 o 
  -4   6  10     2641.44     2867.42     55.27 o 
  -3   6  10        3.15       11.41      3.83 o 
  -2   6  10     1496.61     1510.81     31.76 o 
  -1   6  10      493.00      483.05     13.82 o 
   0   6  10     1536.66     1556.85     33.40 o 
   1   6  10     2291.09     2288.85     43.35 o 
   2   6  10      430.51      467.96     13.90 o 
   3   6  10      564.64      564.46     15.88 o 
   4   6  10     2922.91     3055.90     56.63 o 
   5   6  10     1187.95     1209.46     27.60 o 
   6   6  10       96.38      104.72      9.18 o 
   7   6  10       38.29       49.04      9.65 o 
   8   6  10     1308.49     1383.20     47.55 o 
   9   6  10      376.23      330.49     20.99 o 
  -7   7  10      182.73      204.16     11.39 o 
  -6   7  10     1230.72     1314.20     32.35 o 
  -5   7  10     2088.57     2170.90     61.82 o 
  -4   7  10        5.30        8.76      2.87 o 
  -3   7  10       38.20       49.01     11.31 o 
  -2   7  10     4395.99     4182.33    105.69 o 
  -1   7  10     1233.55     1201.07     38.45 o 
   0   7  10      603.97      563.97     15.64 o 
   1   7  10       70.20       86.31      6.44 o 
   2   7  10      882.67      931.88     22.40 o 
   3   7  10     2368.89     2429.30     46.93 o 
   4   7  10      803.75      837.80     21.50 o 
   5   7  10       28.02       33.76      4.78 o 
   6   7  10      735.77      728.29     21.66 o 
   7   7  10     1729.28     1740.69     37.88 o 
   8   7  10      400.85      375.37     14.37 o 
   9   7  10      298.50      299.71     20.09 o 
  -6   8  10       91.52       98.82      9.11 o 
  -5   8  10       16.47       26.81      4.55 o 
  -4   8  10      697.34      678.64     28.70 o 
  -3   8  10      670.49      706.15     29.10 o 
  -2   8  10     1642.10     1602.63     49.39 o 
  -1   8  10       37.56       34.77      7.06 o 
   0   8  10     1441.88     1366.49     29.58 o 
   1   8  10     2035.76     1935.54     39.03 o 
   2   8  10     1257.94     1182.36     27.02 o 
   3   8  10       32.36       40.42      5.14 o 
   4   8  10      492.71      512.15     16.02 o 
   5   8  10     2176.27     2273.67     45.91 o 
   6   8  10     1004.42     1047.10     26.28 o 
   7   8  10       92.25       90.16      8.06 o 
   8   8  10       62.44       71.82      7.95 o 
  -5   9  10     1376.50     1378.62     48.04 o 
  -4   9  10       62.01       72.81     10.15 o 
  -2   9  10     1042.16     1015.16     36.56 o 
  -1   9  10      692.38      645.82     26.66 o 
   0   9  10      902.91      893.90     26.98 o 
   1   9  10       14.46       18.52      4.28 o 
   2   9  10      813.09      767.84     20.55 o 
   3   9  10     2291.10     2319.35     46.44 o 
   4   9  10      196.91      218.89     14.70 o 
   5   9  10      282.23      273.32     11.65 o 
   6   9  10      138.88      117.55      8.81 o 
   7   9  10     1556.37     1483.36     54.34 o 
   8   9  10      531.54      530.40     19.55 o 
  -4  10  10        7.43       10.59      6.81 o 
  -3  10  10      948.50      968.95     36.75 o 
  -2  10  10      579.77      523.87     24.67 o 
  -1  10  10      643.99      598.17     26.31 o 
   0  10  10        5.15        7.19      2.86 o 
   1  10  10      732.95      724.20     20.14 o 
   2  10  10     2589.00     2565.56     50.69 o 
   3  10  10      217.79      213.28     10.23 o 
   4  10  10        3.03        5.77      3.29 o 
   5  10  10      777.26      758.01     21.77 o 
   6  10  10     1070.96     1095.56     28.22 o 
   7  10  10        2.57        3.33      4.32 o 
  -3  11  10       60.99       59.19      9.50 o 
  -2  11  10      515.28      493.33     24.02 o 
  -1  11  10      397.12      387.44     20.64 o 
   0  11  10      611.57      589.47     26.51 o 
   1  11  10      394.58      392.71     14.34 o 
   2  11  10        3.93        6.85      3.22 o 
   3  11  10      967.58      947.53     40.09 o 
   4  11  10      906.59      898.76     24.73 o 
   5  11  10      895.86      870.45     32.30 o 
   6  11  10       32.19       41.91      6.08 o 
  -1  12  10      288.48      273.05     17.36 o 
   0  12  10       15.29       12.38      4.82 o 
   1  12  10      128.40      142.07      8.80 o 
   2  12  10     1212.64     1196.24     29.93 o 
   3  12  10      212.09      219.86     11.11 o 
   4  12  10      265.98      234.77     11.64 o 
   5  12  10      406.52      389.23     15.49 o 
  -2  -6  11      828.64      785.23     23.29 o 
  -1  -6  11      162.84      148.24     10.59 o 
   0  -6  11       31.55       30.50      6.01 o 
   1  -6  11       96.06       83.76      8.59 o 
  -4  -5  11     1018.93     1019.83     39.44 o 
  -3  -5  11     1006.82     1045.79     39.94 o 
  -2  -5  11       54.12       57.51      7.03 o 
  -1  -5  11      103.98      111.54      8.74 o 
   0  -5  11      528.32      517.02     31.73 o 
   1  -5  11      497.66      486.24     17.38 o 
   2  -5  11       86.78       76.13      7.75 o 
   3  -5  11        1.58        9.27      3.69 o 
  -5  -4  11      344.50      355.01     19.94 o 
  -4  -4  11      636.82      607.67     27.95 o 
  -3  -4  11      245.87      225.65     16.06 o 
  -2  -4  11     1635.91     1582.26     39.91 o 
  -1  -4  11     1765.73     1765.37     43.77 o 
   0  -4  11      507.08      515.53     16.95 o 
   1  -4  11      159.08      140.73      8.60 o 
   2  -4  11      797.54      804.92     22.70 o 
   3  -4  11     1051.09     1073.23     31.68 o 
   4  -4  11      263.90      228.82     18.35 o 
  -6  -3  11      218.31      233.11     15.57 o 
  -5  -3  11       74.14       89.42     10.84 o 
  -4  -3  11      549.10      512.08     23.92 o 
  -3  -3  11      495.32      490.34     23.62 o 
  -2  -3  11      382.28      377.42     13.28 o 
  -1  -3  11      135.23      130.54     10.30 o 
   0  -3  11      358.41      376.84     13.50 o 
   1  -3  11     1983.49     2005.94     49.06 o 
   2  -3  11      187.86      226.75     10.51 o 
   3  -3  11       62.29       87.24      7.54 o 
   4  -3  11      496.43      486.73     18.80 o 
   5  -3  11     1022.44     1067.44     27.85 o 
  -7  -2  11       12.60       20.59      6.42 o 
  -6  -2  11      650.46      664.97     28.95 o 
  -5  -2  11     1908.19     1924.13     59.33 o 
  -4  -2  11      995.30      977.21     35.81 o 
  -3  -2  11       89.51       77.19     10.05 o 
  -2  -2  11      494.23      469.09     14.67 o 
  -1  -2  11     1700.27     1666.08     35.63 o 
   0  -2  11     2092.44     2133.95     43.54 o 
   1  -2  11      128.16      106.96      9.90 o 
   2  -2  11      119.17      142.07      8.26 o 
   3  -2  11     1570.97     1574.01     36.98 o 
   4  -2  11      715.59      736.29     34.86 o 
   5  -2  11      235.38      229.45     10.66 o 
   6  -2  11       81.86       78.66     15.79 o 
  -7  -1  11      738.65      796.22     33.37 o 
  -6  -1  11      704.58      712.22     30.04 o 
  -5  -1  11      771.25      708.73     29.39 o 
  -4  -1  11      548.87      509.59     23.57 o 
  -3  -1  11      897.77      844.51     31.83 o 
  -2  -1  11     1569.52     1567.97     45.51 o 
  -1  -1  11      591.84      599.10     23.35 o 
   0  -1  11       54.97       63.24      5.97 o 
   1  -1  11     1095.86     1090.37     25.86 o 
   2  -1  11     1598.97     1570.71     34.15 o 
   3  -1  11     1508.70     1361.32     31.02 o 
   4  -1  11       22.20       28.10      9.25 o 
   5  -1  11      953.43     1014.68     25.86 o 
   6  -1  11      941.06      959.28     25.37 o 
   7  -1  11      709.88      733.91     24.74 o 
  -7   0  11        3.37        8.27      2.91 o 
  -6   0  11       28.34       25.72      7.56 o 
  -5   0  11      740.15      762.40     30.89 o 
  -4   0  11      935.29     1014.31     36.36 o 
  -3   0  11     1078.11     1026.59     35.76 o 
  -2   0  11        4.92       18.70      6.12 o 
  -1   0  11     1700.24     1604.07     39.02 o 
   0   0  11     3210.34     3108.51     57.83 o 
   1   0  11        4.53        9.74      3.03 o 
   2   0  11      126.33      113.18      7.02 o 
   3   0  11     1872.05     1780.05     37.38 o 
   4   0  11     1658.45     1722.42     36.93 o 
   5   0  11      313.07      307.75     11.88 o 
   6   0  11       50.81       46.68      5.30 o 
   7   0  11      162.11      157.88     16.26 o 
  -7   1  11      472.15      490.94     16.85 o 
  -6   1  11      198.20      233.57     10.54 o 
  -5   1  11      134.76      129.14      9.28 o 
  -4   1  11       18.58       28.76      4.18 o 
  -3   1  11      207.02      212.97     13.83 o 
  -2   1  11      154.59      153.98     11.44 o 
  -1   1  11     2082.44     1952.34     45.23 o 
   0   1  11      119.89      115.54      6.84 o 
   1   1  11      213.00      228.26      9.41 o 
   2   1  11     2042.66     2034.33     40.79 o 
   3   1  11     1465.00     1397.62     30.67 o 
   4   1  11      419.41      389.00     13.20 o 
   5   1  11      379.54      369.22     25.02 o 
   6   1  11      746.91      818.57     21.88 o 
   7   1  11      641.16      626.82     27.26 o 
   8   1  11      129.14      117.03     12.53 o 
  -7   2  11      553.24      609.55     40.68 o 
  -6   2  11      298.34      307.62     12.50 o 
  -5   2  11      274.31      283.31     11.40 o 
  -4   2  11     1021.57      990.99     24.02 o 
  -3   2  11      585.46      549.43     15.65 o 
  -2   2  11       24.82       35.37      4.35 o 
  -1   2  11       40.07       57.73      7.09 o 
   0   2  11      600.17      571.06     20.32 o 
   1   2  11      379.68      422.43     13.12 o 
   2   2  11      189.89      173.73      8.12 o 
   3   2  11      476.73      433.20     13.58 o 
   4   2  11     1522.54     1543.94     33.08 o 
   5   2  11      452.05      422.02     13.83 o 
   6   2  11      289.15      277.92     16.31 o 
   7   2  11       70.44       68.49      9.70 o 
   8   2  11      504.06      497.41     23.82 o 
  -7   3  11      407.09      412.64     15.52 o 
  -6   3  11     1528.50     1550.70     53.37 o 
  -5   3  11      971.10      998.80     47.82 o 
  -4   3  11        8.85       18.69      4.23 o 
  -3   3  11     1367.41     1347.88     29.53 o 
  -2   3  11     1895.07     1949.20     38.65 o 
  -1   3  11     1899.09     1864.07     29.72 o 
   0   3  11      358.23      345.70     17.46 o 
   1   3  11      575.98      507.30     14.34 o 
   2   3  11     1351.22     1218.49     36.11 o 
   3   3  11     1036.28     1113.95     25.13 o 
   4   3  11     1798.79     1672.01     50.18 o 
   5   3  11      286.72      280.86     16.06 o 
   6   3  11     1189.76     1114.13     38.40 o 
   7   3  11     1293.74     1359.92     45.31 o 
   8   3  11      361.94      372.07     20.39 o 
  -7   4  11      766.54      793.68     23.35 o 
  -6   4  11      348.81      371.42     15.82 o 
  -5   4  11      140.33      142.21     12.98 o 
  -4   4  11      650.43      664.92     18.77 o 
  -3   4  11     1310.05     1374.60     30.30 o 
  -2   4  11      598.07      578.65     20.99 o 
  -1   4  11     1454.46     1486.36     25.14 o 
   0   4  11     2292.41     2241.56     34.74 o 
   1   4  11     2178.27     2166.61     34.52 o 
   2   4  11      193.32      226.57     11.46 o 
   3   4  11      124.19      129.31     11.49 o 
   4   4  11     1028.77     1028.68     35.51 o 
   5   4  11     1190.38     1162.57     39.34 o 
   6   4  11      994.69      959.75     34.81 o 
   7   4  11      221.05      190.39     13.68 o 
   8   4  11      485.94      503.28     24.17 o 
  -7   5  11        5.39       12.97      4.23 o 
  -6   5  11      952.36      978.80     38.35 o 
  -5   5  11     1731.22     1875.40     55.65 o 
  -4   5  11       74.53       96.59     11.46 o 
  -3   5  11        0.16        3.40      2.41 o 
  -2   5  11      331.28      345.42     11.99 o 
  -1   5  11     2665.29     2723.27     50.89 o 
   0   5  11      489.54      502.16     11.52 o 
   1   5  11      143.41      143.44      9.95 o 
   2   5  11      928.98      871.41     20.96 o 
   3   5  11     2313.53     2332.36     56.55 o 
   4   5  11     1149.92     1134.57     38.20 o 
   5   5  11      169.12      164.33     12.68 o 
   6   5  11      640.50      581.56     25.32 o 
   8   5  11     1008.69     1064.54     41.43 o 
  -6   6  11     1727.30     1873.73     41.87 o 
  -5   6  11       73.80       86.02      7.66 o 
  -4   6  11      118.95      125.84      9.03 o 
  -3   6  11     1909.76     1903.89     39.68 o 
  -2   6  11     2419.19     2567.63     56.97 o 
  -1   6  11       65.60       73.51      9.00 o 
   0   6  11      396.78      418.69     13.02 o 
   1   6  11     1898.08     1951.71     67.76 o 
   2   6  11     1293.83     1402.22     30.13 o 
   3   6  11      840.86      849.09     21.37 o 
   4   6  11      337.86      339.57     12.22 o 
   5   6  11     1169.07     1294.34     29.61 o 
   6   6  11      598.00      584.59     26.76 o 
   7   6  11      431.82      431.16     23.52 o 
   8   6  11       20.36       31.38      9.75 o 
  -6   7  11      102.68      129.40      9.93 o 
  -5   7  11      615.11      706.72     25.39 o 
  -4   7  11     1701.38     1828.81     63.41 o 
  -3   7  11      286.63      282.12     11.36 o 
  -2   7  11        9.59       14.42      5.27 o 
  -1   7  11      977.19      969.80     33.57 o 
   0   7  11     1937.72     2015.30     40.02 o 
   1   7  11      608.74      614.07     17.07 o 
   2   7  11       34.61       44.76      6.69 o 
   3   7  11      815.93      842.50     21.58 o 
   4   7  11     2204.42     2338.37     46.45 o 
   5   7  11     1165.70     1223.44     28.74 o 
   6   7  11       97.51      120.14      8.38 o 
   7   7  11     1452.60     1377.08     48.14 o 
   8   7  11     1501.75     1404.49     49.64 o 
  -5   8  11      137.18      149.31     14.57 o 
  -4   8  11       42.15       53.37      8.70 o 
  -3   8  11     1038.82     1144.07     41.08 o 
  -2   8  11     2711.75     2786.39     77.24 o 
  -1   8  11      953.14      933.19     33.82 o 
   0   8  11       83.51      101.35      7.15 o 
   1   8  11     1204.90     1193.50     27.44 o 
   2   8  11     2020.53     2064.79     41.80 o 
   3   8  11     1308.29     1340.60     30.47 o 
   4   8  11      109.77      133.68      8.29 o 
   5   8  11       20.64       31.33      4.54 o 
   6   8  11      394.36      413.47     30.31 o 
   7   8  11     1401.64     1484.54     34.82 o 
   8   8  11      423.61      423.85     24.47 o 
  -4   9  11      967.55      974.47     38.05 o 
  -3   9  11       50.52       81.91     11.09 o 
  -2   9  11       65.52       60.63      9.90 o 
  -1   9  11       51.02       54.46      9.55 o 
   0   9  11      722.52      753.65     29.74 o 
   1   9  11      913.49      938.12     23.72 o 
   2   9  11      148.36      171.12      8.82 o 
   3   9  11      270.76      264.05     11.27 o 
   4   9  11     1250.71     1260.99     30.08 o 
   5   9  11     1279.97     1237.39     46.75 o 
   6   9  11      296.24      332.80     13.64 o 
   7   9  11       34.78       41.11      6.33 o 
  -3  10  11        1.45        0.40      3.68 o 
  -2  10  11     1415.78     1407.47     47.99 o 
  -1  10  11     1138.62     1197.83     42.23 o 
   0  10  11      218.00      213.47     15.02 o 
   1  10  11       51.30       66.83      7.58 o 
   2  10  11      570.43      617.83     30.94 o 
   3  10  11      775.51      842.38     23.10 o 
   4  10  11      242.73      285.46     15.32 o 
   5  10  11        5.99       14.83      8.03 o 
   6  10  11      351.73      366.32     24.87 o 
  -2  11  11      197.78      197.60     15.77 o 
  -1  11  11        7.61       11.24      6.91 o 
   0  11  11      510.23      487.36     24.47 o 
   1  11  11      986.64     1047.73     34.94 o 
   2  11  11      400.41      407.36     15.15 o 
   3  11  11        4.67        9.17      6.19 o 
   4  11  11      191.08      215.90     11.14 o 
   5  11  11      880.85      889.70     28.75 o 
   1  12  11        0.89        2.14      6.12 o 
   2  12  11      301.87      281.50     12.78 o 
   3  12  11     1319.65     1346.34     34.81 o 
  -3  -4  12      402.27      394.45     22.48 o 
  -2  -4  12       96.28       93.94      8.30 o 
  -1  -4  12      679.00      634.72     26.38 o 
   0  -4  12      904.77      857.97     24.15 o 
   1  -4  12      577.48      545.12     26.31 o 
   2  -4  12        9.34       19.29      4.60 o 
  -5  -3  12      404.70      353.57     20.14 o 
  -4  -3  12       63.22       56.15     10.59 o 
  -3  -3  12      113.00      125.68     13.53 o 
  -2  -3  12     1051.70     1053.95     38.79 o 
  -1  -3  12      669.26      657.80     28.65 o 
   0  -3  12       76.20       77.19      7.76 o 
   1  -3  12      531.34      485.89     20.14 o 
   2  -3  12      598.97      595.13     19.08 o 
   3  -3  12      869.26      845.27     24.16 o 
   4  -3  12      103.38       96.88      8.75 o 
  -5  -2  12      159.24      177.85     13.48 o 
  -4  -2  12      498.68      485.52     23.72 o 
  -3  -2  12      963.36      933.84     35.66 o 
  -2  -2  12       30.96       35.51      6.86 o 
  -1  -2  12       27.12       51.79      5.52 o 
   0  -2  12      721.60      784.98     24.02 o 
   1  -2  12      402.87      411.54     26.93 o 
   2  -2  12      209.38      196.72     11.66 o 
   3  -2  12       48.96       75.41      7.29 o 
   4  -2  12      904.66     1018.24     26.94 o 
   5  -2  12      952.57     1042.13     27.63 o 
  -6  -1  12      488.17      491.09     24.62 o 
  -5  -1  12      464.92      472.19     24.47 o 
  -4  -1  12      184.54      167.31     13.68 o 
  -3  -1  12       95.98      102.56     11.59 o 
  -2  -1  12     1534.74     1506.84     48.64 o 
  -1  -1  12     1514.07     1518.41     33.41 o 
   0  -1  12      646.83      636.55     18.47 o 
   1  -1  12       98.80      121.78      9.08 o 
   2  -1  12      760.50      720.40     31.48 o 
   3  -1  12     1065.95     1151.05     28.35 o 
   4  -1  12      888.39      873.22     23.76 o 
   5  -1  12       42.99       63.45      6.98 o 
   6  -1  12      187.53      198.60     10.18 o 
  -6   0  12        5.04       12.78      7.51 o 
  -5   0  12       82.48      102.60     12.83 o 
  -4   0  12      447.22      480.40     23.52 o 
  -3   0  12     1139.44     1121.19     39.44 o 
  -1   0  12        8.37       18.55      3.53 o 
   0   0  12      780.50      784.12     25.32 o 
   1   0  12     1143.16     1164.57     48.07 o 
   2   0  12      379.98      393.08     22.08 o 
   3   0  12       25.21       33.48      4.63 o 
   4   0  12      665.68      707.61     20.37 o 
   5   0  12      642.46      700.48     22.43 o 
   6   0  12     1401.42     1490.27     34.77 o 
  -6   1  12      488.72      482.52     26.91 o 
  -5   1  12     1019.32     1056.14     39.34 o 
  -4   1  12      240.44      253.65     16.41 o 
  -3   1  12      241.08      226.45     14.82 o 
  -2   1  12      417.37      409.13     20.14 o 
  -1   1  12     2712.28     2589.90     56.00 o 
   0   1  12     1419.49     1420.21     31.03 o 
   1   1  12       28.81       31.64      4.41 o 
   2   1  12      748.78      759.30     20.26 o 
   3   1  12     2007.97     2004.17     41.46 o 
   4   1  12      772.54      785.90     21.28 o 
   5   1  12       14.86       24.15      4.33 o 
   6   1  12      225.54      227.94     10.35 o 
   7   1  12      389.69      411.66     21.98 o 
  -6   2  12     1056.98     1057.15     27.19 o 
  -5   2  12      496.37      510.60     16.46 o 
  -4   2  12      289.48      280.56     11.17 o 
  -3   2  12     1076.47     1108.41     38.40 o 
  -2   2  12      386.12      437.67     20.49 o 
  -1   2  12      217.56      224.08      9.51 o 
   0   2  12      226.76      228.49      9.39 o 
   1   2  12     1025.94     1000.20     23.97 o 
   2   2  12      788.94      866.74     21.87 o 
   3   2  12      796.61      758.27     20.10 o 
   4   2  12      146.41      130.44      9.55 o 
   5   2  12      727.11      643.48     27.55 o 
   6   2  12     1036.61     1031.42     37.75 o 
   7   2  12      279.29      287.37     17.51 o 
  -6   3  12      134.76      139.44      8.82 o 
  -5   3  12     1310.14     1347.44     65.75 o 
  -4   3  12     2489.95     2534.64     50.25 o 
  -3   3  12      467.21      465.67     14.65 o 
  -2   3  12       67.26       71.12      9.50 o 
  -1   3  12     1704.68     1610.24     48.49 o 
   0   3  12     4752.13     4569.31     80.72 o 
   1   3  12      329.86      344.59     14.17 o 
   2   3  12       24.96       19.26      3.64 o 
   3   3  12      974.33      945.78     22.99 o 
   4   3  12     2314.57     2245.32     64.41 o 
   5   3  12      964.95      916.78     34.32 o 
   6   3  12      101.98      117.18     12.23 o 
   7   3  12      238.84      229.68     15.47 o 
  -6   4  12      657.19      694.60     21.26 o 
  -5   4  12       92.61      112.26      8.52 o 
  -4   4  12       98.74      105.50      7.74 o 
  -3   4  12      855.82      876.32     22.44 o 
  -2   4  12     1288.10     1296.66     49.19 o 
  -1   4  12      790.13      802.66     20.02 o 
   0   4  12       83.78       78.38      8.90 o 
   1   4  12      618.97      607.54     16.66 o 
   2   4  12     2138.20     2166.59     61.47 o 
   3   4  12     1566.07     1552.80     48.19 o 
   4   4  12      475.79      465.77     22.13 o 
   5   4  12      185.09      177.81     13.78 o 
   6   4  12      926.60      902.11     34.77 o 
   7   4  12     1468.05     1413.34     47.80 o 
  -6   5  12       27.36       41.62      6.30 o 
  -5   5  12      278.08      278.94     12.24 o 
  -4   5  12      831.00      879.87     23.43 o 
  -3   5  12      528.15      548.98     16.79 o 
  -2   5  12       21.24       31.79      7.58 o 
  -1   5  12      158.20      174.33      8.35 o 
   0   5  12     1127.16     1122.37     20.71 o 
   1   5  12      756.22      819.00     34.24 o 
   2   5  12      394.08      391.17     19.05 o 
   3   5  12      691.49      653.68     26.66 o 
   4   5  12     1740.34     1650.18     51.38 o 
   5   5  12      883.72      893.45     34.02 o 
   6   5  12      155.58      143.04     13.88 o 
   7   5  12       42.14       40.73      7.86 o 
  -5   6  12      775.91      846.03     23.95 o 
  -4   6  12       32.53       50.93      8.21 o 
  -3   6  12      312.41      323.19     12.42 o 
  -2   6  12     1406.12     1505.09     39.19 o 
  -1   6  12     1007.90     1082.30     36.36 o 
   0   6  12       35.81       49.34      7.71 o 
   1   6  12      286.98      289.50     10.97 o 
   2   6  12      953.91      984.42     31.66 o 
   3   6  12     1223.48     1362.23     36.26 o 
   4   6  12      544.57      617.47     27.26 o 
   5   6  12       94.13      105.44     12.09 o 
   6   6  12      367.33      414.85     22.68 o 
  -5   7  12        3.39       10.57      3.86 o 
  -4   7  12      647.57      722.11     23.38 o 
  -3   7  12      754.20      846.35     33.37 o 
  -2   7  12     1117.98     1281.64     43.97 o 
  -1   7  12       18.98       28.85      6.42 o 
   0   7  12      986.44      984.42     34.27 o 
   1   7  12      995.80      997.00     24.13 o 
   2   7  12      230.74      270.17     10.85 o 
   3   7  12       30.18       42.55      5.15 o 
   4   7  12      756.73      795.15     28.32 o 
   5   7  12      640.11      682.87     29.54 o 
   6   7  12      387.90      372.42     21.29 o 
   7   7  12       24.08       19.60      6.81 o 
  -4   8  12      191.93      238.08     16.46 o 
  -3   8  12      103.19      107.43     12.33 o 
  -1   8  12     2217.22     2264.37     65.45 o 
   0   8  12      505.87      500.49     22.88 o 
   1   8  12      181.64      184.66      8.93 o 
   2   8  12      311.93      314.02     12.86 o 
   3   8  12     1319.31     1332.80     30.89 o 
   4   8  12      800.32      905.59     31.63 o 
   5   8  12      467.22      519.64     17.17 o 
   6   8  12       35.40       37.49      5.44 o 
   7   8  12     1166.66     1258.91     46.40 o 
  -3   9  12      453.77      555.15     27.21 o 
  -2   9  12     1275.53     1389.76     47.55 o 
  -1   9  12       15.32       15.72      6.71 o 
   0   9  12      110.98      112.40     12.48 o 
   1   9  12     1991.53     1953.87     40.98 o 
   2   9  12      532.17      545.96     17.26 o 
   3   9  12      219.73      240.62     10.94 o 
   4   9  12      116.06      118.41     14.52 o 
   5   9  12     1226.03     1233.55     30.60 o 
   6   9  12      664.42      704.40     23.20 o 
  -2  10  12      153.81      140.70     15.07 o 
  -1  10  12      512.11      526.65     25.71 o 
   0  10  12      718.55      731.66     31.08 o 
   1  10  12      185.24      190.99     14.87 o 
   2  10  12        1.24        6.80      3.19 o 
   3  10  12      557.06      586.68     18.74 o 
   4  10  12      934.45     1021.99     27.15 o 
   5  10  12      561.37      592.12     19.68 o 
   0  11  12       47.23       51.87     10.25 o 
   1  11  12      489.37      470.00     24.72 o 
   2  11  12     1002.04     1045.25     27.55 o 
   3  11  12      251.06      244.99     11.92 o 
   4  11  12        0.28        6.02      4.63 o 
  -2  -3  13      830.50      823.62     34.07 o 
  -1  -3  13      356.28      362.95     18.00 o 
   0  -3  13      756.51      845.94     24.23 o 
   1  -3  13      159.06      179.93     10.53 o 
  -3  -2  13     1284.93     1289.30     45.41 o 
  -2  -2  13      330.44      320.55     19.05 o 
  -1  -2  13       73.44       81.90      7.27 o 
   0  -2  13       51.75       63.14      8.16 o 
   1  -2  13      608.50      642.92     20.03 o 
   2  -2  13      877.98      955.44     26.00 o 
   3  -2  13      215.44      229.29     11.46 o 
  -4  -1  13      661.00      710.72     31.53 o 
  -3  -1  13      489.94      469.16     23.33 o 
  -2  -1  13      238.09      225.05     14.97 o 
  -1  -1  13     1216.75     1187.50     28.72 o 
   0  -1  13     1295.50     1332.78     31.50 o 
   1  -1  13      278.97      266.27     11.76 o 
   2  -1  13        4.01        3.28      9.23 o 
   3  -1  13      459.43      475.49     16.64 o 
   4  -1  13     1115.48     1248.54     31.22 o 
  -5   0  13      130.65      114.39     14.08 o 
  -4   0  13        6.16       11.04      6.57 o 
  -3   0  13      639.12      670.79     29.39 o 
  -2   0  13      656.50      664.27     27.90 o 
  -1   0  13      971.82      966.27     35.41 o 
   0   0  13       16.47       12.98      3.30 o 
   1   0  13     1239.12     1239.33     29.61 o 
   2   0  13      974.70      957.88     38.92 o 
   3   0  13      735.13      752.22     21.60 o 
   4   0  13       68.01       74.56     11.27 o 
   5   0  13      243.45      241.54     13.40 o 
  -5   1  13      925.23      968.70     38.40 o 
  -4   1  13      847.37      813.28     33.47 o 
  -3   1  13      318.16      303.84     18.35 o 
  -2   1  13       27.54       41.18      8.50 o 
  -1   1  13      458.54      403.56     19.65 o 
   0   1  13     1250.68     1262.51     29.26 o 
   1   1  13      666.09      719.85     19.99 o 
   2   1  13       20.80       32.76      9.92 o 
   3   1  13      203.77      193.70     17.18 o 
   4   1  13      945.22     1019.31     26.31 o 
   5   1  13      944.76      939.48     25.19 o 
  -5   2  13      573.76      588.62     28.20 o 
  -4   2  13      196.39      203.02     15.62 o 
  -3   2  13      131.01      139.91     13.13 o 
  -2   2  13     1005.97     1042.86     37.45 o 
  -1   2  13     1130.72     1016.25     35.66 o 
   0   2  13      525.00      531.57     16.02 o 
   1   2  13       52.62       49.74      5.43 o 
   2   2  13      747.99      712.14     19.83 o 
   3   2  13     1416.98     1482.01     33.35 o 
   4   2  13      680.74      660.34     28.55 o 
   5   2  13       25.21       21.29      7.26 o 
   6   2  13      165.99      130.51     13.93 o 
  -5   3  13       40.00       58.08     12.16 o 
  -4   3  13      861.91      947.76     36.66 o 
  -3   3  13     1469.07     1473.77     48.39 o 
  -2   3  13      689.91      697.69     27.85 o 
  -1   3  13        7.97       12.68      4.92 o 
   0   3  13     1231.93     1182.41     28.72 o 
   1   3  13      489.67      535.58     16.03 o 
   2   3  13      613.84      591.32     17.13 o 
   3   3  13        1.74        7.76      5.47 o 
   4   3  13      821.17      783.29     31.28 o 
   5   3  13      674.27      686.80     29.54 o 
   6   3  13      763.51      786.42     32.83 o 
  -5   4  13      837.61      902.01     56.52 o 
  -4   4  13      689.53      721.85     20.77 o 
  -3   4  13       65.74       74.37      6.68 o 
  -2   4  13      464.31      503.67     22.58 o 
  -1   4  13     2014.08     2147.59     61.97 o 
   0   4  13     1929.24     1910.10     38.98 o 
   1   4  13      110.05      103.50     10.59 o 
   2   4  13      475.75      428.97     20.84 o 
   3   4  13     1694.12     1778.00     54.71 o 
   4   4  13     1045.07     1009.68     37.30 o 
   5   4  13       11.37       10.44      6.86 o 
   6   4  13      156.95      136.13     14.57 o 
  -5   5  13      140.97      160.23      9.85 o 
  -4   5  13      166.23      180.01      9.66 o 
  -3   5  13     1117.36     1272.76     56.10 o 
  -2   5  13      416.09      472.04     15.12 o 
  -1   5  13      242.28      267.80     10.55 o 
   1   5  13     1085.44     1078.32     36.80 o 
   2   5  13      644.09      712.96     28.40 o 
   3   5  13      325.97      318.76     18.20 o 
   4   5  13      203.58      215.75     15.47 o 
   5   5  13      425.00      387.84     21.44 o 
   6   5  13      647.21      676.01     30.09 o 
  -4   6  13      785.65      881.41     24.48 o 
  -3   6  13       19.99       29.56      4.67 o 
  -2   6  13        0.95       12.53      4.38 o 
  -1   6  13      492.57      558.73     24.87 o 
   0   6  13     1680.62     1764.32     52.07 o 
   1   6  13      902.77      950.34     43.72 o 
   2   6  13       70.79       86.84     10.15 o 
   3   6  13     1169.16     1329.29     45.41 o 
   4   6  13     1580.52     1642.12     54.01 o 
   5   6  13     1295.21     1422.34     49.88 o 
   6   6  13      103.71      154.83     15.62 o 
  -4   7  13       49.08       68.59     10.39 o 
  -3   7  13      155.29      197.55     14.62 o 
  -2   7  13      820.51      937.82     36.16 o 
  -1   7  13      146.98      156.42     12.58 o 
   0   7  13        6.27       14.47      5.67 o 
   1   7  13      102.03      104.98      7.47 o 
   2   7  13      519.75      556.69     16.91 o 
   3   7  13      469.55      476.02     23.03 o 
   4   7  13       19.07       31.93      7.06 o 
   5   7  13      310.64      349.79     20.79 o 
   6   7  13      809.16      872.56     36.61 o 
  -3   8  13      286.44      342.38     20.64 o 
  -2   8  13       14.97       17.61      6.42 o 
  -1   8  13      359.55      364.56     20.54 o 
   0   8  13      756.61      712.46     29.05 o 
   1   8  13      344.14      345.41     18.85 o 
   2   8  13      476.68      493.12     16.44 o 
   3   8  13      246.55      246.45     21.16 o 
   4   8  13      752.14      798.84     30.02 o 
   5   8  13      934.92     1034.40     40.09 o 
  -2   9  13     1165.87     1343.41     49.34 o 
  -1   9  13      999.08     1078.67     40.34 o 
   0   9  13       83.69       88.48     12.28 o 
   1   9  13       87.06       91.22     12.23 o 
   2   9  13      321.53      309.66     12.71 o 
   3   9  13      585.30      592.08     22.65 o 
   4   9  13      235.95      256.92     12.09 o 
   5   9  13       13.46       27.55      7.96 o 
   0  10  13      835.17      886.34     35.76 o 
   1  10  13      973.71     1107.51     41.23 o 
   2  10  13      304.65      330.90     18.68 o 
   3  10  13       78.73       91.00      8.57 o 
  -1  -1  14      108.03      143.94     13.73 o 
   0  -1  14      131.02      110.54      8.76 o 
   1  -1  14     1287.80     1323.12     45.96 o 
  -2   0  14      763.55      748.17     30.94 o 
  -1   0  14      922.10      948.16     36.06 o 
   0   0  14      853.79      920.05     24.83 o 
   1   0  14        5.67        8.16      3.31 o 
   2   0  14      137.01      118.07      8.94 o 
  -3   1  14      798.38      781.35     33.07 o 
  -2   1  14      552.54      557.34     25.27 o 
  -1   1  14       16.29       22.48      5.17 o 
   0   1  14       80.27       77.67      6.89 o 
   1   1  14      497.12      499.80     16.55 o 
   2   1  14      434.45      412.04     15.12 o 
   3   1  14      142.97      136.51     10.59 o 
  -3   2  14      229.55      239.23     17.16 o 
  -1   2  14      547.59      521.23     23.23 o 
   0   2  14     1405.16     1504.11     48.19 o 
   1   2  14      142.34      135.00      8.03 o 
   2   2  14        3.26        7.98      5.45 o 
   3   2  14      196.49      189.59     15.17 o 
   4   2  14      731.59      736.09     31.68 o 
  -3   3  14      730.53      787.91     32.58 o 
  -2   3  14      434.51      465.08     23.33 o 
  -1   3  14      488.77      490.84     21.93 o 
   1   3  14      598.78      615.35     18.11 o 
   2   3  14      982.83      947.37     35.31 o 
   3   3  14      499.61      517.60     24.77 o 
   4   3  14        7.47        8.06      6.22 o 
  -3   4  14      196.61      213.12     16.56 o 
  -2   4  14       25.37       31.78      7.76 o 
   1   4  14      626.63      668.95     27.50 o 
   2   4  14       26.84       32.18      7.66 o 
   3   4  14      723.72      776.47     31.98 o 
   4   4  14      795.49      788.41     32.93 o 
   5   4  14      902.05      980.44     38.45 o 
  -3   5  14      168.72      191.78     14.82 o 
  -2   5  14      648.76      641.24     27.06 o 
   1   5  14       91.62       90.02     10.49 o 
   2   5  14      589.16      556.59     25.32 o 
   3   5  14     1424.65     1400.51     47.25 o 
   4   5  14      213.88      217.44     16.41 o 
   5   5  14      262.62      278.87     19.15 o 
  -3   6  14      278.07      340.54     19.45 o 
  -2   6  14      329.53      361.63     19.40 o 
   2   6  14      469.28      594.64     26.51 o 
   3   6  14        0.29       10.79      5.42 o 
   4   6  14      905.76      982.53     39.19 o 
  -2   7  14      353.58      440.56     23.18 o 
  -1   7  14      322.97      407.73     22.33 o 
   0   7  14      606.10      629.85     27.06 o 
   2   7  14      170.15      191.68     13.78 o 
   3   7  14     1143.99     1236.38     43.87 o 
   4   7  14     1373.79     1500.18     51.48 o 
   0   8  14      156.19      195.06     15.07 o 
   1   8  14      431.10      418.53     21.73 o 
   2   8  14      499.81      551.54     28.27 o 
   3   8  14       28.00       43.57      8.75 o 
                                                 
